# Supplementary material for: CyMIRA: The Cytonuclear Molecular Interactions Reference for Arabidopsis
Source: Genome Biol Evol. 2019 Jul 8;11(8):2194–202. doi: 10.1093/gbe/evz144 (PMC6685490; doi:10.1093/gbe/evz144)
Supplement: evz144_Supplementary_Data [file evz144_supplementary_data.zip]

Archive with 2 entries (2 files):
- FileS1.xlsx
- Supplementary_Material.pdf
