# Supplementary material for: CyMIRA: The Cytonuclear Molecular Interactions Reference for Arabidopsis
Source: Genome Biol Evol. 2019 Jul 8;11(8):2194–202. doi: 10.1093/gbe/evz144 (PMC6685490; doi:10.1093/gbe/evz144)
Supplement: evz144_Supplementary_Data [file evz144_supplementary_data.zip › FileS1.xlsx]

## Sheet: CyMIRA_v1_predictionsAdded_colu
AGI Identifier	TAIR Gene Name	Uniprot Gene Name	UniProt ID	Synonynms	Gene Description	CyMIRA targeting	PPDB	TAIR	SWISS_PROT	SUBA_experimental	SUBA_predicted	LocDB	eSLDB	PA_GOSUB	Organelle DB	iPSORT predicted localization	LOCALIZER predicted localization	Predotar predicted localization	targetp predicted localization	CyMIRA Interaction	CyMIRA Interaction Category	CyMIRA Interaction Subcategory	Cytonuclear Complex PDB ID	PDB Chain	Reference Structure Organism	Intra-complex Interactions	CyMIRA Contact Residues	TAIR quick 2.0 Partner IDs	CyMIRA Organelle-Targeted TAIR quick 2.0 Partner IDs
AT1G01010	NAC domain containing protein 1	NAC001	Q0WV96	NAC DOMAIN CONTAINING PROTEIN 1 (ANAC001); (NTL10);NAC DOMAIN CONTAINING PROTEIN 1 (NAC001)	NAC domain containing protein 1;(source:Araport11)	Other	N/A	N/A	N/A	N/A	Other	N/A	N/A	Other	N/A	Other	N/A	N/A	N/A	N/A	N/A	N/A						-	-
AT1G01020	Arv1-like protein	ARV1	Q5MK24	(ARV1)	ARV1 family protein;(source:Araport11)	Other	N/A	Other	N/A	Other	Other	Other	N/A	N/A	N/A	Mitochondrial Transit Peptide	N/A	N/A	M	N/A	N/A	N/A						AT1G01910,AT1G11680,AT1G26450,AT1G31780,AT1G33140,AT1G75170,AT2G01070,AT2G17520,AT2G19450,AT2G22530,AT2G30710,AT2G34450,AT2G37270,AT2G39480,AT3G01090,AT3G12180,AT3G13445,AT3G21540,AT3G25585,AT3G44190,AT3G45630,AT3G58490,AT4G02120,AT4G16420,AT4G17910,AT4G26510,AT5G03540,AT5G04420,AT5G09590,AT5G11570,AT5G13710,AT5G18280,AT5G19130,AT5G43340,AT5G43710,AT5G44790,AT5G46280,AT5G52640,AT1G02630,AT1G06080…	-
AT1G01030	AP2/B3-like transcriptional factor family protein		A0A178W3T3	NGATHA3 (NGA3)	AP2/B3-like transcriptional factor family protein;(source:Araport11)	Other	N/A	N/A	Other	N/A	Other	N/A	Other	Other	N/A	Other	N/A	N/A	N/A	N/A	N/A	N/A						-	-
AT1G01040	dicer-like 1	DCL1	F4HQG6	DICER-LIKE 1 (DCL1);CARPEL FACTORY (CAF);SUSPENSOR 1 (SUS1);DICER-LIKE 1 (ATDCL1);ABNORMAL SUSPENSOR 1 (ASU1);EMBRYO DEFECTIVE 76 (EMB76);EMBRYO DEFECTIVE 60 (EMB60);SHORT INTEGUMENTS 1 (SIN1)	Encodes a Dicer homolog. Dicer is a RNA helicase involved in microRNA processing. Mutations in this locus can result in embryo lethality. Embryo shape at seed maturity is globular-elongate. Other mutants convert the floral meristems to an indeterminate state, others yet show defects in ovule development. mRNA is expressed in all shoot tissues. DCL1 is able to produce miRNAs and siRNAs. The mRNA i…	Other	N/A	Other	Other	Other	Other	N/A	Other	Other	N/A	Other	Nucleus	N/A	N/A	N/A	N/A	N/A						AT1G09700,AT2G28380,AT5G41070,AT1G48410,AT4G34670,AT1G23260,AT1G67500,AT1G75230,AT2G02760,AT2G06510,AT4G02070,AT4G25120,AT5G10260,AT5G27970,AT5G44750,AT1G10930,AT5G43530,AT5G43810,AT2G27880,AT5G43060,AT3G04840	-
AT1G01050	pyrophosphorylase 1	PPA1	Q93V56	PYROPHOSPHORYLASE 1 (PPa1);PYROPHOSPHORYLASE 1 (AtPPa1)	Encodes a soluble protein with inorganic pyrophosphatase activity that is highly specific for Mg-inorganic pyrophosphate.	Other	Other	Other	N/A	Other	Other	Plastid	Other	Other	Other	Other	N/A	N/A	M	N/A	N/A	N/A						-	-
AT1G01060	Homeodomain-like superfamily protein	AXX17_At1g00060	A0A178W761	LATE ELONGATED HYPOCOTYL 1 (LHY1);LATE ELONGATED HYPOCOTYL (LHY)	LHY encodes a myb-related putative transcription factor involved in circadian rhythm along with another myb transcription factor CCA1	Other	N/A	N/A	N/A	N/A	Other	N/A	N/A	Other	N/A	Other	Nucleus	N/A	N/A	N/A	N/A	N/A						AT2G46830,AT3G60250,AT5G02810,AT5G24470,AT5G67380,AT1G22770,AT3G22380,AT5G61380	-
AT1G01070	nodulin MtN21 /EamA-like transporter family protein	AXX17_At1g00070	A0A178WFU3	USUALLY MULTIPLE ACIDS MOVE IN AND OUT TRANSPORTERS 28 (UMAMIT28)	Encodes a plasma membrane-localized amino acid transporter likely involved in amino acid export in the developing seed.	Unknown	N/A	N/A	N/A	N/A	Other	N/A	N/A	N/A	N/A	Mitochondrial Transit Peptide	N/A	possibly ER	N/A	N/A	N/A	N/A						-	-
AT1G01080	RNA-binding (RRM/RBD/RNP motifs) family protein	At1g01080	F4HQH8		RNA-binding (RRM/RBD/RNP motifs) family protein;(source:Araport11)	Plastid	Plastid	Plastid	N/A	Plastid	Plastid	Plastid	Plastid	Plastid	N/A	Chloroplast Transit Peptide	Plastid	plastid	C	No	N/A	N/A						-	-
AT1G01090	pyruvate dehydrogenase E1 alpha	AXX17_At1g00090	A0A178W8A7	PYRUVATE DEHYDROGENASE E1 ALPHA (PDH-E1 ALPHA)	pyruvate dehydrogenase E1 alpha subunit	Plastid	Plastid	Plastid	N/A	Dual	Plastid	Plastid	Other	N/A	N/A	Mitochondrial Transit Peptide	Plastid	plastid	C	No	N/A	N/A						-	-
AT1G01100	60S acidic ribosomal protein family	RPP1A	Q8LCW9	RPP1 CO-ORTHOLOGOUS GENE 1 (RPP1.1);60S ACIDIC RIBOSOMAL PROTEIN P1-1 (RPP1A)	Co-orthologous gene of large ribosomal subunit protein RPP1.	Other	Other	Other	N/A	Other	Other	Other	Plastid	N/A	Other	Signal Peptide	N/A	N/A	N/A	N/A	N/A	N/A						AT2G03040,AT2G38290,AT2G48100,AT3G09200,AT3G10330,AT3G13920,AT3G62870,AT4G04700,AT4G19210,AT5G19150,AT5G27670,AT2G27710,AT3G16950,AT2G22425,AT2G40010,AT2G41630	-
AT1G01110	IQ-domain 18	IQD18	Q9MAM4	IQ-DOMAIN 18 (IQD18)	IQ-domain 18;(source:Araport11)	Other	N/A	N/A	N/A	Other	Other	N/A	Other	Other	N/A	Mitochondrial Transit Peptide	Mitochondria	possibly mitochondrial	M	N/A	N/A	N/A						-	-
AT1G01120	3-ketoacyl-CoA synthase 1	AXX17_At1g00120	A0A178W124	3-KETOACYL-COA SYNTHASE 1 (KCS1)	Encodes a condensing enzyme KCS1 (3-ketoacyl-CoA synthase 1) which is involved in the critical fatty acid elongation process in wax biosynthesis.	Other	N/A	Other	Other	N/A	Other	N/A	N/A	Other	N/A	Other	N/A	N/A	N/A	N/A	N/A	N/A						-	-
AT1G01130					CBL-interacting Serine/Threonine-kinase;(source:Araport11)	Other	N/A	N/A	N/A	N/A	Other	N/A	Other	N/A	N/A	Other	N/A	N/A	N/A	N/A	N/A	N/A						-	-
AT1G01140	CBL-interacting protein kinase 9			CBL-INTERACTING PROTEIN KINASE 9 (CIPK9);PROTEIN KINASE 6 (PKS6)	Encodes a CBL-interacting protein kinase with similarity to SOS2	Other	N/A	N/A	N/A	Other	Other	N/A	Other	Other	N/A	Mitochondrial Transit Peptide	Mitochondria	N/A	M	N/A	N/A	N/A						AT5G24270,AT5G55990,AT4G17615,AT4G26570,AT2G34180,AT2G39290,AT2G41380,AT3G16050,AT3G18660,AT3G59410,AT5G12350	-
AT1G01150	Homeodomain-like protein with RING/FYVE/PHD-type zinc finger domain	At1g01150	F4HQJ2		Homeodomain-like protein with RING/FYVE/PHD-type zinc finger domain-containing protein;(source:Araport11)	Other	N/A	N/A	N/A	N/A	Other	N/A	Other	N/A	N/A	Other	Nucleus	N/A	N/A	N/A	N/A	N/A						-	-
AT1G01160	GRF1-interacting factor 2	GIF2	F4HQJ3	GRF1-INTERACTING FACTOR 2 (GIF2)	Arabidopsis thaliana GRF1-interacting factor 2 (GIF2) mRNA	Other	N/A	N/A	N/A	N/A	Other	N/A	Other	N/A	Other	Chloroplast Transit Peptide	N/A	N/A	N/A	N/A	N/A	N/A						AT2G22840,AT4G09000,AT3G17590	-
AT1G01170	Protein of unknown function (DUF1138)	At1g01170	Q2HIQ2		ozone-responsive stress-like protein (DUF1138);(source:Araport11)	Mitochondria	N/A	Mitochondria	N/A	Mitochondria	Mitochondria	Mitochondria	N/A	N/A	N/A	Signal Peptide	N/A	N/A	S	Mitochondria	OXPHOS	Complex IV	1V54	NA	Bos	NA	NA	-	-
AT1G01180	S-adenosyl-L-methionine-dependent methyltransferases superfamily protein	At1g01180	F4HS78		S-adenosyl-L-methionine-dependent methyltransferases superfamily protein;(source:Araport11)	Unknown	N/A	N/A	N/A	N/A	Other	N/A	N/A	N/A	N/A	Other	Nucleus	N/A	M	N/A	N/A	N/A						-	-
AT1G01190	cytochrome P450 family 78 subfamily A polypeptide 8	CYP78A8	A0A178WIC4	CYTOCHROME P450 FAMILY 78 SUBFAMILY A POLYPEPTIDE 8 (CYP78A8)	cytochrome P450, family 78, subfamily A, polypeptide 8;(source:Araport11)	Unknown	N/A	N/A	N/A	N/A	Other	N/A	N/A	N/A	N/A	Chloroplast Transit Peptide	N/A	N/A	S	N/A	N/A	N/A						-	-
AT1G01200	RAB GTPase homolog A3	AXX17_At1g00230	A0A178W3F7	RAB GTPASE HOMOLOG A3 (ATRABA3);RAB GTPASE HOMOLOG A3 (RABA3);ARABIDOPSIS RAB GTPASE HOMOLOG A3 (ATRAB-A3)	RAB GTPase homolog A3;(source:Araport11)	Other	N/A	Other	N/A	Other	Other	N/A	Other	N/A	N/A	Other	N/A	N/A	N/A	N/A	N/A	N/A						-	-
AT1G01210	DNA-directed RNA polymerase subunit M archaeal	At1g01210	Q9LNK0		DNA-directed RNA polymerase, subunit M, archaeal;(source:Araport11)	Other	N/A	N/A	N/A	N/A	Other	N/A	Plastid	Other	Other	Mitochondrial Transit Peptide	N/A	N/A	N/A	N/A	N/A	N/A						AT1G01210,AT1G53165,AT1G55920,AT1G66950,AT1G76920,AT2G24960,AT2G34450,AT2G39480,AT4G24040,AT4G39100,AT5G52200,AT5G45140,AT2G17510,AT5G60040,AT3G56640,AT1G11680,AT1G61010	-
AT1G01220	L-fucokinase/GDP-L-fucose pyrophosphorylase	FKGP	Q9LNJ9	ARABIDOPSIS THALIANA L-FUCOKINASE/GDP-L-FUCOSE PYROPHOSPHORYLASE (AtFKGP);L-FUCOKINASE/GDP-L-FUCOSE PYROPHOSPHORYLASE (FKGP)	Encodes a bifunctional enzyme that has both L-fucokinase and GDP-L-fucose pyrophosphorylase activities. It catalyzes the two steps of the L-fucose salvage pathway for the generation of activated GDP-L-fucose. This pathway seems to be of minor importance for cell wall polysaccharide biosynthesis compared to the de novo GDP-L-fucose biosynthesis pathway in Arabidopsis.	Other	N/A	N/A	N/A	Other	Other	N/A	Other	Other	N/A	Mitochondrial Transit Peptide	Mitochondria	possibly mitochondrial	M	N/A	N/A	N/A						-	-
AT1G01225	NC domain-containing protein-related	At1g01225	Q29PY0		NC domain-containing protein-like protein;(source:Araport11)	Unknown	N/A	N/A	N/A	N/A	Other	N/A	Plastid	N/A	N/A	Other	N/A	N/A	N/A	N/A	N/A	N/A						-	-
AT1G01230	ORMDL family protein	At1g01230	Q9C5I0	(ATORM1)	ORM1 is an ER localized orosomucoid-like protein involved in sphingolipid homeostasis.	Other	N/A	N/A	N/A	N/A	Other	N/A	N/A	Other	Other	Other	N/A	N/A	N/A	N/A	N/A	N/A						AT1G18720,AT1G67490,AT3G06483,AT5G42000,AT1G80500,AT2G34770,AT1G24320,AT3G22590	-
AT1G01240	At1g01240/F6F3_11	F633.5	Q9LNJ7		transmembrane protein;(source:Araport11)	Unknown	N/A	N/A	N/A	N/A	Mitochondria	N/A	N/A	N/A	N/A	Other	Nucleus	mitochondrial	M	N/A	N/A	N/A						-	-
AT1G01250	Integrase-type DNA-binding superfamily protein	ERF023	Q1ECI2		encodes a member of the DREB subfamily A-4 of ERF/AP2 transcription factor family. The protein contains one AP2 domain. There are 17 members in this subfamily including TINY.	Other	N/A	N/A	Other	N/A	Plastid	N/A	Other	Other	Other	Mitochondrial Transit Peptide	Nucleus	N/A	C	N/A	N/A	N/A						-	-
AT1G01260	basic helix-loop-helix (bHLH) DNA-binding superfamily protein	BHLH13	Q9LNJ5	JASMONATE ASSOCIATED MYC2 LIKE 2 (JAM2); (BHLH013); (BHLH13)	bHLH13 interacts with JAZ proteins, and functions redundantly with bHLH3, bHLH14 and bHLH17 to negatively regulate jasmonate responses.	Other	N/A	N/A	Other	N/A	Other	N/A	Other	Other	N/A	Other	Nucleus	N/A	N/A	N/A	N/A	N/A						-	-
AT1G01280	cytochrome P450 family 703 subfamily A polypeptide 2	AXX17_At1g00320	A0A178WMS1	(CYP703);"CYTOCHROME P450 FAMILY 703 SUBFAMILY A POLYPEPTIDE 2" (CYP703A2)	member of CYP703A CYP703A2 is expressed specifically in anthers of land plants, catalyzing the in-chain hydroxylation at the C-7 position of medium-chain saturated fatty acids (lauric acid in-chain hydroxylase) which is involved in pollen development (sporopollenin synthesis).	Other	N/A	N/A	N/A	N/A	Other	N/A	Other	Other	N/A	Signal Peptide	Nucleus	ER	S	N/A	N/A	N/A						AT4G24520	-
AT1G01290	cofactor of nitrate reductase and xanthine dehydrogenase 3	CNX3	Q39056	COFACTOR OF NITRATE REDUCTASE AND XANTHINE DEHYDROGENASE 3 (CNX3)	COFACTOR OF NITRATE REDUCTASE AND XANTHINE DEHYDROGENASE 3. Encodes a protein involved in molybdenum cofactor biosynthesis. Homologous to E.coli MoaC. Expression is low in all tissues examined, except in roots. Appears to have targeting signals for chloroplast or mitochondria	Mitochondria	N/A	N/A	N/A	Mitochondria	Mitochondria	N/A	Other	N/A	Mitochondria	Mitochondrial Transit Peptide	Mitochondria	mitochondrial	M	No	N/A	N/A						AT2G29630,AT3G24560,AT4G33760,AT5G30510,AT5G55280,AT5G61380,AT1G24240,AT2G33450,AT3G63490,AT5G64650,ATCG00810	AT4G33760,AT1G24240,AT5G64650
AT1G01300	Eukaryotic aspartyl protease family protein	APF2	Q9LNJ3		Eukaryotic aspartyl protease family protein;(source:Araport11)	Other	N/A	N/A	N/A	Other	Other	Plastid	N/A	Other	N/A	Signal Peptide	Mitochondria	ER	S	N/A	N/A	N/A						AT1G03330,AT1G07420,AT5G52640,AT4G33080,AT5G22850	-
AT1G01305	Putative uncharacterized protein	At1g01305	Q1G401		hypothetical protein;(source:Araport11)	Unknown	N/A	N/A	N/A	N/A	Other	N/A	N/A	N/A	N/A	Signal Peptide	Nucleus	ER	S	N/A	N/A	N/A						-	-
AT1G01310	CAP (Cysteine-rich secretory proteins Antigen 5 and Pathogenesis-related 1 protein) superfamily protein	At1g01310	Q6ID87		CAP (Cysteine-rich secretory proteins, Antigen 5, and Pathogenesis-related 1 protein) superfamily protein;(source:Araport11)	Other	N/A	N/A	N/A	N/A	Other	N/A	N/A	Other	N/A	Signal Peptide	Mitochondria	ER	S	N/A	N/A	N/A						AT1G01310,AT1G54560,AT1G79450,AT3G06470,AT3G53870,AT3G62870,AT4G33730,AT3G18850,AT3G53620,AT4G26270,AT5G58000,AT5G17770,AT5G13060,AT2G41630	-
AT1G01320	Tetratricopeptide repeat (TPR)-like superfamily protein	At1g01320	F4HS99	REDUCED CHLOROPLAST COVERAGE (REC1)	Encodes REDUCED CHLOROPLAST COVERAGE 1 (REC1). Located in the nucleus and cytosol. Contributes to establishing the size of the chloroplast compartment.	Other	Other	N/A	N/A	Other	Other	N/A	Plastid	N/A	N/A	Other	Nucleus	N/A	N/A	N/A	N/A	N/A						-	-
AT1G01335	Auxin-responsive endogenous peptide 1	AREP1	P0DKH9	AUXIN-RESPONSIVE ENDOGENOUS POLYPEPTIDE 1 (AREP1)	AREP1 is an auxin inducible peptide. It contains an AuXRE motif in its promoter and is expressed in cotyledon and root tissues. Loss of function mutants show impaired root formation indicating a role in root development.	Unknown	N/A	N/A	N/A	N/A	N/A	N/A	N/A	N/A	N/A	Signal Peptide	N/A	N/A	S	N/A	N/A	N/A						-	-
AT1G01340	cyclic nucleotide gated channel 10	CNGC10	Q9LNJ0	CYCLIC NUCLEOTIDE GATED CHANNEL 10 (CNGC10)	member of Cyclic nucleotide gated channel family	Other	N/A	N/A	Other	Other	Other	Other	N/A	Other	N/A	Other	Nucleus	N/A	N/A	N/A	N/A	N/A						AT1G01340	-
AT1G01350	Zinc finger (CCCH-type/C3HC4-type RING finger) family protein	At1g01350	Q8GX84		Zinc finger (CCCH-type/C3HC4-type RING finger) family protein;(source:Araport11)	Other	N/A	N/A	N/A	N/A	Other	N/A	Other	N/A	N/A	Other	Nucleus	N/A	N/A	N/A	N/A	N/A						AT2G33340,AT2G37840,AT1G04510,AT5G10600,AT3G23890,AT1G80460	-
AT1G01355	Putative endonuclease or glycosyl hydrolase	At1g01355	F4HSA3		Putative endonuclease or glycosyl hydrolase;(source:Araport11)	Unknown	N/A	N/A	N/A	N/A	Other	N/A	N/A	N/A	N/A	Other	N/A	N/A	N/A	N/A	N/A	N/A						-	-
AT1G01360	regulatory component of ABA receptor 1	AXX17_At1g00410	A0A178W4H4	PYRABACTIN RESISTANCE 1-LIKE 9 (PYL9);REGULATORY COMPONENT OF ABA RECEPTOR 1 (RCAR1)	Encodes RCAR1 (regulatory components of ABA receptor). Interacts with and regulates the type 2C protein phosphatases (PP2Cs) ABI1 and ABI2. Functions as abscisic acid sensor. The mRNA is cell-to-cell mobile.	Other	N/A	N/A	Other	N/A	Other	N/A	Other	N/A	N/A	Other	N/A	N/A	N/A	N/A	N/A	N/A						-	-
AT1G01370	Histone superfamily protein	HTR12	Q8RVQ9	CENTROMERIC HISTONE H3 (CENH3); (HTR12)	Encodes a centromere-identifying protein histone H3 variant. Localized at centromeres in both mitotic and meiotic cells.	Other	N/A	N/A	Other	Other	Other	Other	Other	Other	Other	Mitochondrial Transit Peptide	Nucleus	N/A	M	N/A	N/A	N/A						AT1G57820	-
AT1G01380	Homeodomain-like superfamily protein	ETC1	Q9LNI5	ENHANCER OF TRY AND CPC 1 (ETC1)	ETC1 is involved in trichome and root hair patterning in Arabidopsis.	Other	N/A	N/A	N/A	N/A	Other	N/A	Plastid	Other	N/A	Other	Nucleus	N/A	N/A	N/A	N/A	N/A						AT1G63650,AT5G41315,AT4G00480	-
AT1G01390	UDP-Glycosyltransferase superfamily protein				UDP-Glycosyltransferase superfamily protein;(source:Araport11)	Other	N/A	N/A	N/A	N/A	Other	N/A	Other	Other	N/A	Chloroplast Transit Peptide	N/A	N/A	N/A	N/A	N/A	N/A						-	-
AT1G01400	F6F3.20 protein	At1g01400	Q9LNI3		hypothetical protein;(source:Araport11)	Other	N/A	N/A	N/A	N/A	Other	N/A	Other	N/A	N/A	Other	N/A	N/A	N/A	N/A	N/A	N/A						-	-
AT1G01410	pumilio 22	APUM22	Q9LNI2	PUMILIO 22 (PUM22);PUMILIO 22 (APUM22)	Encodes a member of the Arabidopsis Pumilio (APUM) proteins containing PUF domain (eight repeats of approximately 36 amino acids each). PUF proteins regulate both mRNA stability and translation through sequence-specific binding to the 3' UTR of target mRNA transcripts.	Other	N/A	N/A	N/A	N/A	Other	N/A	Other	N/A	N/A	Mitochondrial Transit Peptide	N/A	N/A	N/A	N/A	N/A	N/A						-	-
AT1G01420	UDP-glucosyl transferase 72B3			UDP-GLUCOSYL TRANSFERASE 72B3 (UGT72B3)	UDP-glucosyl transferase 72B3;(source:Araport11)	Other	N/A	N/A	N/A	N/A	Other	N/A	Mitochondria	Other	N/A	Chloroplast Transit Peptide	Nucleus	N/A	N/A	N/A	N/A	N/A						-	-
AT1G01430	TRICHOME BIREFRINGENCE-LIKE 25	TBL25	Q84JH9	TRICHOME BIREFRINGENCE-LIKE 25 (TBL25);MANNAN O-ACETYLTRANSFERASE 3 (MOAT3)	Encodes a member of the TBL (TRICHOME BIREFRINGENCE-LIKE) gene family containing a plant-specific DUF231 (domain of unknown function) domain. TBL gene family has 46 members, two of which (TBR/AT5G06700 and TBL3/AT5G01360) have been shown to be involved in the synthesis and deposition of secondary wall cellulose, presumably by influencing the esterification state of pectic polymers.Functions as a …	Unknown	N/A	N/A	N/A	N/A	Other	N/A	N/A	N/A	N/A	Mitochondrial Transit Peptide	Mitochondria	N/A	N/A	N/A	N/A	N/A						-	-
AT1G01440	Protein of unknown function (DUF3133)	At1g01440	Q6NQ63		hypothetical protein (DUF3133);(source:Araport11)	Other	N/A	N/A	N/A	N/A	Other	N/A	Other	Other	N/A	Other	Nucleus	N/A	N/A	N/A	N/A	N/A						-	-
AT1G01450	Protein kinase superfamily protein	At1g01450	F4HSB4		Protein kinase superfamily protein;(source:Araport11)	Other	N/A	N/A	N/A	N/A	Other	N/A	Other	N/A	N/A	Other	Nucleus	N/A	N/A	N/A	N/A	N/A						-	-
AT1G01453	unknown protein				late embryogenesis abundant hydroxyproline-rich glycoprotein family protein;(source:Araport11)	Unknown	N/A	N/A	N/A	N/A	Other	N/A	N/A	N/A	N/A	Other	Nucleus	N/A	N/A	N/A	N/A	N/A						-	-
AT1G01460	Phosphatidylinositol-4-phosphate 5-kinase core	PIP5K10	Q9LMN1	(PIPK11); (ATPIPK11)	Type I phosphatidylinositol-4-phosphate 5-kinase, subfamily A.	Other	N/A	N/A	N/A	N/A	Other	N/A	Other	N/A	N/A	Other	N/A	N/A	N/A	N/A	N/A	N/A						-	-
AT1G01470	Late embryogenesis abundant protein	AXX17_At1g00540	A0A178W160	(LEA1);LIGHT STRESS-REGULATED 3 (LSR3);LATE EMBRYOGENESIS ABUNDANT 14 (LEA14);ARABIDOPSIS THALIANA LATE EMBRYOGENESIS ABUNDANT 14 (ATLEA14)	Encodes late-embryogenesis abundant protein whose mRNA levels are induced in response to wounding and light stress. Might be involved in protection against desiccation.	Other	N/A	N/A	N/A	Other	Other	N/A	Other	N/A	N/A	Other	N/A	N/A	N/A	N/A	N/A	N/A						-	-
AT1G01480	1-amino-cyclopropane-1-carboxylate synthase 2	ACS2	Q06402	(AT-ACC2);1-AMINO-CYCLOPROPANE-1-CARBOXYLATE SYNTHASE 2 (ACS2)	a member of the 1-aminocyclopropane-1-carboxylate (ACC) synthase (S-adenosyl-L-methionine methylthioadenosine-lyase, EC 4.4.1.14) gene family, isolated from a flower-specific cDNA library.	Other	N/A	N/A	N/A	N/A	Other	N/A	Mitochondria	Other	N/A	Other	N/A	N/A	N/A	N/A	N/A	N/A						AT1G01480,AT4G11280	-
AT1G01490	Heavy metal transport/detoxification superfamily protein				Heavy metal transport/detoxification superfamily protein;(source:Araport11)	Other	N/A	N/A	N/A	N/A	Other	N/A	Plastid	Other	N/A	Other	Nucleus	N/A	N/A	N/A	N/A	N/A						-	-
AT1G01500	Erythronate-4-phosphate dehydrogenase family protein	At1g01500	Q8GUH2		Erythronate-4-phosphate dehydrogenase family protein;(source:Araport11)	Unknown	N/A	N/A	N/A	N/A	Plastid	N/A	N/A	N/A	N/A	Mitochondrial Transit Peptide	N/A	N/A	N/A	N/A	N/A	N/A						-	-
AT1G01510	NAD(P)-binding Rossmann-fold superfamily protein	AN	O23702	DETORQUEO (DOQ);ANGUSTIFOLIA (AN)	Encodes a homolog of human CtBP. Mutant has longer and thicker leaves than wild type. Involved in controlling polar cell expansion in the leaf width direction. It has been shown to localize to cytosolic stress granules and is involved in their formation.	Other	N/A	N/A	N/A	Other	Other	N/A	Plastid	N/A	N/A	Mitochondrial Transit Peptide	Nucleus	N/A	N/A	N/A	N/A	N/A						AT1G01510,AT1G49760,AT1G55900,AT2G26210,AT2G33410,AT3G12480,AT3G23990,AT4G18465,AT4G20320,AT4G34110,AT5G28650,AT5G40490,AT1G63660,AT2G44510,AT5G03830,AT1G18450,AT5G17690,AT5G61070,AT5G63110,AT1G15200,AT1G54380,AT3G12280,AT3G13445,AT3G16260,AT3G52115,AT3G54610,AT5G15020,AT3G13860	-
AT1G01520	Homeodomain-like superfamily protein	ASG4	A0A178W835	REVEILLE 3 (REV3);ALTERED SEED GERMINATION 4 (ASG4)	RVE3 is one of eleven homologous MYB-like transcription factors in Arabidopsis and a member of the RVE8 clade. Plays a minor role in clock regulation.	Other	N/A	N/A	N/A	N/A	Other	N/A	Plastid	Other	N/A	Other	Plastid	possibly plastid	C	N/A	N/A	N/A						-	-
AT1G01530	AGAMOUS-like 28	AXX17_At1g00600	A0A178WE04	AGAMOUS-LIKE 28 (AGL28)	AGAMOUS-like 28;(source:Araport11)	Other	N/A	N/A	Other	N/A	Other	N/A	Other	Other	N/A	Mitochondrial Transit Peptide	Mitochondria	possibly mitochondrial	M	N/A	N/A	N/A						AT1G01530,AT1G31630,AT1G65300,AT1G65330,AT4G12610,AT3G61150,AT1G01780,AT3G28730,AT4G16780	-
AT1G01540	Protein kinase superfamily protein	At1g01540	Q3EDL4		Protein kinase superfamily protein;(source:Araport11)	Other	Other	Other	Other	Other	Other	Other	N/A	Other	N/A	Chloroplast Transit Peptide	N/A	possibly plastid	N/A	N/A	N/A	N/A						-	-
AT1G01550	Protein of unknown function (DUF793)	BPS1	Q9LMM6	BYPASS 1 (BPS1)	Encodes a protein with no functionally characterized domains that to prevent the synthesis of a novel substance that moves from the root to the shoot, where it modifies shoot growth by interfering with auxin signaling. Synthesis and delivery of this substance requires neither phloem nor endodermis.	Plastid	N/A	Other	Plastid	Other	Plastid	Other	Plastid	N/A	N/A	Chloroplast Transit Peptide	Plastid	N/A	C	No	N/A	N/A						-	-
AT1G01560	MAP kinase 11	MPK11	Q9LMM5	MAP KINASE 11 (MPK11);MAP KINASE 11 (ATMPK11)	Member of MAP Kinase family. Flg22-induced activation is blocked by AvrRpt2.	Other	N/A	N/A	N/A	Other	Other	N/A	Other	Other	N/A	Other	Nucleus	N/A	N/A	N/A	N/A	N/A						AT2G47510,AT5G16820,AT5G63740,AT5G66610	-
AT1G01570	Protein of unknown function (DUF604)	At1g01570	Q9LMM4		transferring glycosyl group transferase (DUF604);(source:Araport11)	Unknown	N/A	N/A	N/A	N/A	Other	N/A	N/A	N/A	N/A	Signal Peptide	Mitochondria	ER	S	N/A	N/A	N/A						-	-
AT1G01580	ferric reduction oxidase 2			FERRIC REDUCTION OXIDASE 2 (FRO2);FERRIC REDUCTION OXIDASE 2 (ATFRO2);FERRIC CHELATE REDUCTASE DEFECTIVE 1 (FRD1)	Encodes the low-iron-inducible ferric chelate reductase responsible for reduction of iron at the root surface. It is likely to be the major Fe(III) chelate reductase in Arabidopsis iron metabolism. Coordinately regulated with IRT1, the major transporter responsible for high-affinity iron uptake from the soil, at both transcriptional and posttranscriptional levels. Steady state mRNA levels are reg…	Other	N/A	Other	N/A	N/A	Other	N/A	N/A	N/A	N/A	Other	N/A	N/A	N/A	N/A	N/A	N/A						AT1G10090	-
AT1G01590	ferric reduction oxidase 1	FRO1	Q9LMM2	FERRIC REDUCTION OXIDASE 1 (ATFRO1);FERRIC REDUCTION OXIDASE 1 (FRO1)	Encodes a ferric-chelate reductase that is expressed at extremely low levels in Fe deficiency-induced seedlings.	Other	N/A	N/A	N/A	N/A	Other	N/A	N/A	Other	Other	Signal Peptide	Nucleus	N/A	N/A	N/A	N/A	N/A						-	-
AT1G01600	cytochrome P450 family 86 subfamily A polypeptide 4	CYP86A4	Q9LMM1	CYTOCHROME P450 FAMILY 86 SUBFAMILY A POLYPEPTIDE 4 (CYP86A4)	Encodes a member of the CYP86A subfamily of cytochrome p450 genes. Expressed significantly at highest level in mature stems and flowers.	Other	N/A	N/A	N/A	N/A	Other	N/A	N/A	Other	N/A	Signal Peptide	N/A	ER	M	N/A	N/A	N/A						-	-
AT1G01610	glycerol-3-phosphate acyltransferase 4	AXX17_At1g00680	A0A178W9F8	GLYCEROL-3-PHOSPHATE SN-2-ACYLTRANSFERASE 4 (ATGPAT4);GLYCEROL-3-PHOSPHATE SN-2-ACYLTRANSFERASE 4 (GPAT4)	bifunctional sn-glycerol-3-phosphate 2-O-acyltransferase/phosphatase. Involved in cutin assembly and is functionally redundant with GPAT8.	Other	N/A	N/A	Other	Other	Other	N/A	N/A	N/A	N/A	Other	Nucleus	N/A	N/A	N/A	N/A	N/A						-	-
AT1G01620	plasma membrane intrinsic protein 1C	AXX17_At1g00690	A0A178WIA6	PLASMA MEMBRANE INTRINSIC PROTEIN 1C (PIP1C);PLASMA MEMBRANE INTRINSIC PROTEIN 1;3 (PIP1;3); (TMP-B)	a member of the plasma membrane intrinsic protein subfamily PIP1. localizes to the plasma membrane and exhibits water transport activity in Xenopus oocyte. expressed ubiquitously and protein level decreases slightly during leaf development.	Plastid	Other	Plastid	Other	Plastid	Other	Plastid	N/A	Other	Other	Other	N/A	N/A	N/A	No	N/A	N/A						AT1G07420,AT1G08750,AT1G16030,AT3G06460,AT3G07260,AT3G19930,AT3G47520,AT3G62870,AT5G09590,AT5G26340,AT1G08910,AT1G55690,AT1G69850,AT2G23070	AT1G07420,AT1G16030,AT3G47520,AT5G09590,AT2G23070
AT1G01630	Sec14p-like phosphatidylinositol transfer family protein	At1g01630	Q9LQ96		Sec14p-like phosphatidylinositol transfer family protein;(source:Araport11)	Other	N/A	N/A	N/A	N/A	Other	N/A	Other	Other	N/A	Other	N/A	N/A	N/A	N/A	N/A	N/A						AT1G75200,AT2G37550,AT3G13920,AT4G02400,AT4G34580,AT5G52640,AT3G09720	-
AT1G01640	BTB/POZ domain-containing protein	At1g01640	Q9LQ95		Putative role in flower development. Comparison of SALK_011721C to Columbia wild type resulted in a trend toward earlier flowering in the mutant (P=0.1) (Stapleton and Woodruff 2009, personal communication).	Other	N/A	N/A	N/A	Other	Other	N/A	Plastid	Other	N/A	Other	N/A	N/A	N/A	N/A	N/A	N/A						AT1G26830,AT4G02570	-
AT1G01650	SIGNAL PEPTIDE PEPTIDASE-LIKE 4	SPPL4	Q0WMJ8	ARABIDOPSIS THALIANA SIGNAL PEPTIDE PEPTIDASE-LIKE 4 (ATSPPL4);SIGNAL PEPTIDE PEPTIDASE-LIKE 4 (SPPL4)	SIGNAL PEPTIDE PEPTIDASE-LIKE 4;(source:Araport11)	Unknown	N/A	N/A	N/A	N/A	Other	N/A	N/A	N/A	N/A	Signal Peptide	N/A	ER	S	N/A	N/A	N/A						-	-
AT1G01660	RING/U-box superfamily protein				RING/U-box superfamily protein;(source:Araport11)	Other	N/A	N/A	N/A	N/A	Other	N/A	Other	Other	N/A	Other	Nucleus	N/A	N/A	N/A	N/A	N/A						-	-
AT1G01670	RING/U-box superfamily protein	PUB56	Q8GXQ7		RING/U-box superfamily protein;(source:Araport11)	Other	N/A	N/A	N/A	N/A	Other	N/A	Other	Other	N/A	Other	Nucleus	N/A	N/A	N/A	N/A	N/A						-	-
AT1G01680	plant U-box 54	PUB54	Q9LQ92	PLANT U-BOX 54 (PUB54);PLANT U-BOX 54 (ATPUB54)	plant U-box 54;(source:Araport11)	Other	N/A	N/A	N/A	N/A	Other	N/A	Other	N/A	N/A	Other	N/A	N/A	N/A	N/A	N/A	N/A						-	-
AT1G01690	putative recombination initiation defects 3	PRD3	F4HU48	PUTATIVE RECOMBINATION INITIATION DEFECTS 3 (PRD3);ARABIDOPSIS THALIANA PUTATIVE RECOMBINATION INITIATION DEFECTS 3 (ATPRD3)	Encodes a novel plant-specific protein that is involved in meiotic double strand break formation.	Unknown	N/A	N/A	N/A	N/A	Other	N/A	N/A	N/A	N/A	Mitochondrial Transit Peptide	Nucleus	N/A	C	N/A	N/A	N/A						-	-
AT1G01695	Phosphatidylinositol N-acetyglucosaminlytransferase subunit P-related	AXX17_At1g00760	A0A178WAP9	TON1 RECRUITING MOTIF 33 (TRM33)	Phosphatidylinositol N-acetyglucosaminlytransferase subunit P-like protein;(source:Araport11)	Other	N/A	N/A	N/A	Other	Other	N/A	N/A	N/A	N/A	Other	Nucleus	N/A	N/A	N/A	N/A	N/A						-	-
AT1G01700	RHO guanyl-nucleotide exchange factor 2			ROP (RHO OF PLANTS) GUANINE NUCLEOTIDE EXCHANGE FACTOR 2 (ROPGEF2); (ATROPGEF2)	Encodes a member of KPP-like gene family, homolog of KPP (kinase partner protein) gene in tomato. Also a member of the RopGEF (guanine nucleotide exchange factor) family, containing the novel PRONE domain (plant-specific Rop nucleotide exchanger), which is exclusively active towards members of the Rop subfamily.	Other	N/A	N/A	N/A	Mitochondria	Other	N/A	Other	N/A	N/A	Other	N/A	N/A	N/A	N/A	N/A	N/A						AT1G75840,AT3G51300	-
AT1G01710	Acyl-CoA thioesterase family protein	At1g01710	F4HU51		acyl-CoA thioesterase II;(source:Araport11)	Other	Other	Other	N/A	Mitochondria	Other	N/A	Other	N/A	N/A	Chloroplast Transit Peptide	Nucleus	N/A	N/A	N/A	N/A	N/A						AT3G54440,AT4G37910,AT2G37840,AT3G01090,AT1G53880,AT1G72340	-
AT1G01715					hypothetical protein;(source:Araport11)	Unknown	N/A	N/A	N/A	N/A	N/A	N/A	N/A	N/A	N/A	Other	N/A	N/A	N/A	N/A	N/A	N/A						-	-
AT1G01720	NAC (No Apical Meristem) domain transcriptional regulator superfamily protein		A0A178W8W1	(ATAF1); (ANAC2);ARABIDOPSIS NAC DOMAIN CONTAINING PROTEIN 2 (ANAC002)	Belongs to a large family of putative transcriptional activators with NAC domain. Transcript level increases in response to wounding and abscisic acid. ATAF1 attentuates ABA signaling and sythesis. Mutants are hyposensitive to ABA. The mRNA is cell-to-cell mobile.	Other	N/A	N/A	Other	Other	Other	Other	Plastid	Other	N/A	Other	Nucleus	N/A	N/A	N/A	N/A	N/A						-	-
AT1G01725	Adenylosuccinate synthetase	T1N6.13	Q9LQ84		adenylosuccinate synthetase;(source:Araport11)	Other	N/A	N/A	N/A	Mitochondria	Other	N/A	Other	N/A	N/A	Signal Peptide	N/A	N/A	S	N/A	N/A	N/A						-	-
AT1G01730	T1N6.14 protein	At1g01730	Q9LQ83		hypothetical protein;(source:Araport11)	Unknown	N/A	N/A	N/A	N/A	Other	N/A	Plastid	N/A	N/A	Mitochondrial Transit Peptide	N/A	N/A	C	N/A	N/A	N/A						-	-
AT1G01740	Protein kinase protein with tetratricopeptide repeat domain	BSK4	F4HU55	BRASSINOSTEROID-SIGNALING KINASE 4 (BSK4)	kinase with tetratricopeptide repeat domain-containing protein;(source:Araport11)	Other	N/A	Other	N/A	Other	Other	N/A	Plastid	Other	N/A	Other	N/A	N/A	N/A	N/A	N/A	N/A						-	-
AT1G01750	actin depolymerizing factor 11			ACTIN DEPOLYMERIZING FACTOR 11 (ADF11)	actin depolymerizing factor 11;(source:Araport11)	Other	N/A	N/A	N/A	N/A	Other	N/A	Other	Other	N/A	Other	N/A	N/A	N/A	N/A	N/A	N/A						AT1G01750,AT2G27960,AT1G24470,AT1G16190,AT3G54670,AT4G34490,AT5G01720,AT3G21700,AT2G36930,AT1G66410,AT2G01330,AT1G26170,AT2G17440,AT2G26970,AT1G64790,AT3G53750,AT1G12040,AT1G49240,AT5G10660,AT3G02760	-
AT1G01760	adenosine deaminases;RNA binding;RNA binding;adenosine deaminases		A0A1P8ASW1	(ATTAD1);ORTHOLOG OF YEAST TAD1 (TAD1)	denosine deaminases acting on tRNA;(source:Araport11)	Unknown	N/A	N/A	N/A	N/A	Other	N/A	Plastid	N/A	N/A	Other	N/A	N/A	N/A	N/A	N/A	N/A						AT3G54630,AT1G55150,AT3G47370,AT5G62300,AT3G55280,AT5G17020	-
AT1G01770	Propionyl-CoA carboxylase	At1g01770	Q8GZ85		propionyl-CoA carboxylase;(source:Araport11)	Other	N/A	N/A	N/A	N/A	Other	N/A	Other	N/A	N/A	Other	Nucleus	N/A	N/A	N/A	N/A	N/A						-	-
AT1G01780	GATA type zinc finger transcription factor family protein	PLIM2B	Q1ECF5	PLIM2B (PLIM2b)	Encodes a member of the Arabidopsis LIM proteins: a family of actin bundlers with distinct expression patterns. WLIM1, WLIM2a, and WLIM2b are widely expressed, whereas PLIM2a, PLIM2b, and PLIM2c are predominantly expressed in pollen. Regulates actin cytoskeleton organization. The mRNA is cell-to-cell mobile.	Other	N/A	N/A	N/A	Other	Other	N/A	Plastid	Other	N/A	Other	N/A	N/A	N/A	N/A	N/A	N/A						AT1G01530	-
AT1G01790	K+ efflux antiporter 1	KEA1	Q9ZTZ7	K+ EFFLUX ANTIPORTER 1 (ATKEA1);K+ EFFLUX ANTIPORTER 1 (KEA1)	Encodes a member of the cation/proton antiporters-2 antiporter superfamily, the K efflux antiporter KEA1 that is localized to the chloroplast envelope.	Plastid	Plastid	Plastid	N/A	Plastid	Plastid	Plastid	N/A	Other	N/A	Chloroplast Transit Peptide	Plastid	N/A	N/A	No	N/A	N/A						AT5G23140	AT5G23140
AT1G01800	NAD(P)-binding Rossmann-fold superfamily protein	At1g01800	Q94K30		NAD(P)-binding Rossmann-fold superfamily protein;(source:Araport11)	Other	N/A	N/A	N/A	Other	Mitochondria	N/A	Other	N/A	N/A	Mitochondrial Transit Peptide	N/A	N/A	N/A	N/A	N/A	N/A						-	-
AT1G01810	T1N6.23	At1g01810	Q9LQ74		hypothetical protein;(source:Araport11)	Other	N/A	N/A	N/A	N/A	Other	N/A	Other	N/A	N/A	Other	Nucleus	N/A	M	N/A	N/A	N/A						-	-
AT1G01820	peroxin 11c	PEX11C	Q9LQ73	PEROXIN 11C (PEX11C)	member of the peroxin11 (PEX11) gene family, integral to peroxisome membrane, controls peroxisome proliferation.	Other	Other	Other	Other	Mitochondria	Other	Other	N/A	N/A	Other	Other	N/A	N/A	N/A	N/A	N/A	N/A						-	-
AT1G01830	ARM repeat superfamily protein	At1g01830	Q93YW3		ARM repeat superfamily protein;(source:Araport11)	Other	N/A	N/A	N/A	N/A	Other	N/A	Plastid	Other	N/A	Other	Nucleus	N/A	N/A	N/A	N/A	N/A						-	-
AT1G01840	AP2-like ethylene-responsive transcription factor SNZ	At1g01840	Q9LQ71		AP2-like ethylene-responsive transcription factor SNZ;(source:Araport11)	Other	N/A	N/A	N/A	N/A	Other	N/A	Other	N/A	N/A	Other	N/A	N/A	C	N/A	N/A	N/A						-	-
AT1G01860	Ribosomal RNA adenine dimethylase family protein		A0A1P8ATE0	PALEFACE 1 (PFC1)	dimethyladenosine transferase	Plastid	Plastid	N/A	N/A	Plastid	Plastid	N/A	Plastid	Other	N/A	Chloroplast Transit Peptide	Plastid	plastid	C	No	N/A	N/A						AT5G15700	AT5G15700
AT1G01880	5'-3' exonuclease family protein	GEN1	Q9LPD2	(ATGEN1);ORTHOLOG OF HSGEN1 (GEN1)	Encodes one of two GEN1 homologs in Arabidopsis. It is a member of the class IV Rad2/XPG family of nucleases that processes Holliday junctions in a manner analogous to the HJ resolvases of phages, archaea, and bacteria.	Other	N/A	N/A	N/A	N/A	Other	N/A	Other	Other	N/A	Chloroplast Transit Peptide	Nucleus	N/A	M	N/A	N/A	N/A						-	-
AT1G01900	subtilase family protein	AXX17_At1g01000	A0A178W900	(SBTI1.1); (ATSBT1.1)	Encodes AtSBT1.1, a subtilisin-like serine protease. Cleaves the phytosulfokine AtPSK4, a growth promoting peptide.	Other	N/A	N/A	N/A	Other	Other	N/A	Other	Other	N/A	Mitochondrial Transit Peptide	N/A	ER	S	N/A	N/A	N/A						-	-
AT1G01910	P-loop containing nucleoside triphosphate hydrolases superfamily protein	AXX17_At1g01010	A0A178WPT5	GUIDED ENTRY OF TAIL-ANCHORED PROTEIN 3A (ATGET3A);GUIDED ENTRY OF TAIL-ANCHORED PROTEIN 3A (GET3A)	P-loop containing nucleoside triphosphate hydrolases superfamily protein;(source:Araport11)	Other	N/A	N/A	N/A	Mitochondria	Other	N/A	Other	N/A	N/A	Other	N/A	N/A	N/A	N/A	N/A	N/A						AT1G01020,AT1G01910,AT2G14045,AT2G27970,AT4G02570,AT5G63220,AT1G05785,AT1G07420,AT1G08820,AT1G11890,AT1G20575,AT1G31780,AT1G48760,AT1G67680,AT1G79990,AT2G26300,AT3G05710,AT3G12180,AT3G22480,AT3G23730,AT3G62290,AT4G39800,AT5G10260,AT5G26240,AT5G52640,ATCG00160,AT1G07670,AT4G10320,AT4G17890,AT5G23630,AT5G67500,AT1G58030,AT3G03180,AT2G35210,AT1G67650,AT1G52360,AT1G12340,AT1G10630,AT1G10130,AT2G22290…	-
AT1G01920	SET domain-containing protein	At1g01920	F4HU79		SET domain-containing protein;(source:Araport11)	Plastid	N/A	N/A	N/A	Plastid	Other	N/A	Other	Plastid	N/A	Other	Nucleus	N/A	N/A	No	N/A	N/A						AT1G29960,AT2G32220	-
AT1G01930	zinc finger protein-related	At1g01930	Q9LPC8		zinc finger protein-like protein;(source:Araport11)	Other	N/A	N/A	N/A	N/A	Other	N/A	Plastid	Other	N/A	Other	Nucleus	N/A	N/A	N/A	N/A	N/A						AT2G27700,AT3G59540,AT3G62870,AT4G16420,AT4G22310,AT5G03340,AT5G15400,AT5G52640,AT5G60790,AT1G02100,AT1G19730,AT1G34460,AT1G52300,AT1G70490,AT2G01630,AT2G38880,AT3G10920,AT3G27110,AT3G49010,AT3G59410,AT3G60240,AT3G63280,AT4G10920,AT4G17190,AT4G18040,AT5G04510,AT5G27640,AT5G39500,AT5G40890,AT5G59040,AT3G09840,AT1G29550	-
AT1G01940	Cyclophilin-like peptidyl-prolyl cis-trans isomerase family protein	CYP18-1	Q9LPC7		Cyclophilin-like peptidyl-prolyl cis-trans isomerase family protein;(source:Araport11)	Other	N/A	N/A	N/A	Other	Other	N/A	Other	Other	N/A	Other	N/A	N/A	N/A	N/A	N/A	N/A						AT4G35750,AT5G61530,AT1G65660,AT4G37120	-
AT1G01950	armadillo repeat kinesin 2	ARK2	F4HU83	ARABIDOPSIS THALIANA KINESIN UNGROUPED CLADE GENE B (AtKINUb);ARMADILLO REPEAT KINESIN 2 (ARK2)	Encodes a member of the armadillo/beta-catenin repeat kinesin motor family. Mutants have twisted roots due to abnormal cell file rotation; the phenotype is dependent on microtubules.	Other	N/A	N/A	N/A	Other	Plastid	N/A	Other	N/A	N/A	Mitochondrial Transit Peptide	Mitochondria	plastid	C	N/A	N/A	N/A						-	-
AT1G01960	SEC7-like guanine nucleotide exchange family protein	BIG3	Q9LPC5	BIG3 (BIG3);EMBRYO SAC DEVELOPMENT ARREST 10 (EDA10)	Encodes one of the functionally redundant ARF guanine-nucleotide exchange factors (ARF-GEFs). Functions as regulators of post-Golgi trafficking.	Other	N/A	Other	N/A	Other	Other	N/A	Other	N/A	N/A	Other	N/A	N/A	N/A	N/A	N/A	N/A						AT1G01960,AT5G48580,AT1G06550,AT1G55690,AT2G36160,AT5G66620,AT1G05180,AT3G55400,AT3G01090,AT1G17280,AT1G12470,AT3G16840,AT2G46520,AT2G45810,AT3G09810,AT3G09630,AT2G40010,AT1G64550,AT3G24090,AT1G04820,AT2G39770,AT3G62120,AT4G27640,AT4G34450,AT3G44340,AT4G31480,AT1G05520,AT1G06400,AT1G02130,AT1G14640,AT3G60860,AT5G09350,AT1G51160,AT3G25100,AT1G12730,AT4G16630,AT1G30230,AT1G58440,AT1G66960,AT2G34980…	-
AT1G01970	Tetratricopeptide repeat (TPR)-like superfamily protein	At1g01970	Q9LPC4		Tetratricopeptide repeat (TPR)-like superfamily protein;(source:Araport11)	Mitochondria	N/A	N/A	N/A	N/A	Mitochondria	N/A	Other	Mitochondria	N/A	Signal Peptide	Plastid	N/A	M	Mitochondria	PPR		NA	NA	NA	NA	NA	-	-
AT1G01980	FAD-binding Berberine family protein	SEC1A	Q9LPC3	(ATSEC1A);OLIGOGALACTURONIDE OXIDASE 4 (OGOX4); (ATBBE1);SIMILAR TO ELECTRON CARRIER 1A (SEC1A)	Encodes an oligogalacturonide oxidase that inactivates the elicitor-active oligogalacturonides (OGs).	Other	N/A	N/A	N/A	Other	Other	N/A	N/A	Other	N/A	Signal Peptide	Nucleus	ER	S	N/A	N/A	N/A						-	-
AT1G01990	At1g01990	At1g01990	Q9LPC2		hypothetical protein;(source:Araport11)	Unknown	N/A	N/A	N/A	N/A	Mitochondria	N/A	N/A	N/A	N/A	Mitochondrial Transit Peptide	N/A	plastid	M	N/A	N/A	N/A						-	-
AT1G02000	UDP-D-glucuronate 4-epimerase 2	GAE2	Q9LPC1	UDP-D-GLUCURONATE 4-EPIMERASE 2 (GAE2)	UDP-D-glucuronate 4-epimerase The mRNA is cell-to-cell mobile.	Other	N/A	N/A	Other	N/A	Other	N/A	N/A	N/A	N/A	Other	Nucleus	N/A	N/A	N/A	N/A	N/A						-	-
AT1G02010	secretory 1A			SECRETORY 1A (SEC1A)	member of KEULE Gene Family	Other	N/A	N/A	N/A	N/A	Other	N/A	Plastid	Other	N/A	Other	Nucleus	N/A	N/A	N/A	N/A	N/A						AT2G30050,AT2G28820,AT2G42520,AT5G42740,AT5G60790,AT1G08560,AT1G04750,AT3G56640,AT3G09900,AT1G54090,AT1G71820,AT1G19650,AT4G04910,AT1G20970,AT2G44100,AT1G02130,AT5G54750,AT3G25100,AT2G34980,AT5G40820,AT1G69070,AT2G19760,AT4G31720,AT3G56120,AT2G26060,AT1G54390,AT5G22480	-
AT1G02020	nitroreductase family protein	At1g02020	O23673		nitroreductase family protein;(source:Araport11)	Plastid	N/A	Plastid	N/A	Dual	Plastid	Plastid	Plastid	N/A	N/A	Mitochondrial Transit Peptide	Mitochondria	N/A	C	No	N/A	N/A						-	-
AT1G02030	C2H2-like zinc finger protein	ZAT1	Q39092		C2H2-like zinc finger protein;(source:Araport11)	Other	N/A	N/A	N/A	N/A	Other	N/A	Other	Other	N/A	Other	Nucleus	N/A	M	N/A	N/A	N/A						AT1G02030,AT3G53600,AT1G10320,AT3G54170,AT5G64550	-
AT1G02040	C2H2-type zinc finger family protein	At1g02040	Q3EDL3		C2H2-type zinc finger family protein;(source:Araport11)	Other	N/A	N/A	N/A	N/A	Other	N/A	Other	N/A	N/A	Mitochondrial Transit Peptide	Nucleus	N/A	N/A	N/A	N/A	N/A						-	-
AT1G02050	Chalcone and stilbene synthase family protein	PKSA	O23674	POLYKETIDE SYNTHASE A (PKSA);LESS ADHESIVE POLLEN 6 (LAP6)	Chalcone and stilbene synthase family protein;(source:Araport11)	Other	N/A	N/A	N/A	N/A	Mitochondria	N/A	Other	Other	N/A	Mitochondrial Transit Peptide	N/A	N/A	M	N/A	N/A	N/A						-	-
AT1G02060	Tetratricopeptide repeat (TPR)-like superfamily protein	At1g02060	O81908		Tetratricopeptide repeat (TPR)-like superfamily protein;(source:Araport11)	Plastid	N/A	N/A	Plastid	N/A	Plastid	N/A	Plastid	Mitochondria	N/A	Mitochondrial Transit Peptide	Plastid	possibly mitochondrial	C	Plastid	PPR		NA	NA	NA	NA	NA	-	-
AT1G02065	squamosa promoter binding protein-like 8	SPL8	Q8GXL3	SQUAMOSA PROMOTER BINDING PROTEIN-LIKE 8 (SPL8)	Encodes an SBP-box gene, a member of the SPL gene family. Mutants are affected in micro- and megasporogenesis, trichome formation on sepals, and stamen filament elongation.	Other	N/A	N/A	Other	Other	Other	Other	Plastid	Other	Other	Other	Nucleus	N/A	N/A	N/A	N/A	N/A						-	-
AT1G02067					hypothetical protein;(source:Araport11)	Unknown	N/A	N/A	N/A	N/A	N/A	N/A	N/A	N/A	N/A	Other	N/A	N/A	N/A	N/A	N/A	N/A						-	-
AT1G02070	At1g02070	At1g02070	Q0IGM8		zinc ion-binding protein;(source:Araport11)	Unknown	N/A	N/A	N/A	N/A	Other	N/A	Plastid	N/A	N/A	Other	N/A	N/A	N/A	N/A	N/A	N/A						-	-
AT1G02080	transcription regulators	At1g02080	F4HVV6		transcription regulator;(source:Araport11)	Other	N/A	N/A	N/A	Other	Other	N/A	Other	N/A	N/A	Other	Nucleus	N/A	C	N/A	N/A	N/A						AT1G02080,AT1G07705,AT3G45630,AT1G32750,AT1G73230,AT2G31260,AT2G32730,AT3G10070,AT3G12740,AT3G13445,AT3G20800,AT3G58560,AT4G00660,AT4G08350,AT4G32360,AT4G34460,AT5G10960,AT5G18230,AT5G20570,AT5G35980,AT5G48640,AT5G57020,AT5G63610,AT5G67630,AT1G62020,AT1G79990,AT5G19990,AT5G22330,AT5G55090,AT2G10440,AT2G23420,AT1G04810,AT3G42830,AT3G49830,AT1G15920,AT1G52360,AT2G45810,AT5G48630,AT1G55520,AT1G16360…	-
AT1G02090	Proteasome component (PCI) domain protein	CSN7	Q94JU3	FUSCA 5 (FUS5);ARABIDOPSIS THALIANA COP9 SIGNALOSOME SUBUNIT 7 (ATCSN7);CONSTITUTIVE PHOTOMORPHOGENIC 15 (COP15);COP9 SIGNALOSOME SUBUNIT 7 (CSN7)	encodes a phosphoprotein that is a subunit of the COP9 signalosome. Mutants exhibit constitutive photomorphogenic phenotype.	Other	N/A	N/A	Other	Other	Other	Other	Other	Other	Other	Other	Nucleus	N/A	N/A	N/A	N/A	N/A						AT3G61140,AT5G14250,AT5G42970,AT3G57290,AT4G14110,AT5G56280,AT1G16590,AT1G31780,AT1G71230,AT2G26990,AT3G61790,AT5G53360,AT3G58040	-
AT1G02100	Leucine carboxyl methyltransferase	LCMT1	Q8VY08	LEUCINE CARBOXYL METHYL TRANSFERASE 1 (LCMT1);SUPPRESSOR OF BRI1 (SBI1)	Leucine carboxyl methyltransferase;(source:Araport11)	Other	N/A	N/A	N/A	N/A	Other	N/A	Plastid	Other	N/A	Other	Nucleus	N/A	N/A	N/A	N/A	N/A						AT1G01930,AT1G17720,AT1G07660,AT1G11260,AT1G13580,AT1G16240,AT1G17810,AT1G25510,AT1G26320,AT1G27450,AT1G29970,AT1G44820,AT1G53900,AT1G66950,AT1G70580,AT1G72730,AT2G07687,AT2G14880,AT2G17620,AT2G28740,AT2G31020,AT2G33560,AT2G34750,AT2G34890,AT2G44065,AT2G44820,AT2G45300,AT2G47090,AT2G47620,AT3G05960,AT3G09640,AT3G13060,AT3G13210,AT3G18480,AT3G26590,AT3G45190,AT3G48170,AT3G54300,AT3G54820,AT3G54840…	-
AT1G02110	Protein of unknown function (DUF630 and DUF632)	At1g02110	Q56W45		bZIP domain class transcription factor (DUF630 and DUF632);(source:Araport11)	Other	N/A	Other	N/A	Other	Other	N/A	Other	N/A	N/A	Other	Nucleus	N/A	N/A	N/A	N/A	N/A						-	-
AT1G02120	GRAM domain family protein	VAD1	F4HVW5	VASCULAR ASSOCIATED DEATH1 (VAD1)	Encodes VAD1 (Vascular Associated Death1), a regulator of cell death and defense responses in vascular tissues. VAD1 is a putative membrane associated protein and contains a GRAM domain. vad1 is a lesion mimic mutant that exhibits light conditional appearance of propagative HR (hypersensitive response)-like lesions along the vascular system. The mRNA is cell-to-cell mobile.	Other	N/A	N/A	N/A	Other	Other	N/A	N/A	N/A	N/A	Other	Nucleus	plastid	C	N/A	N/A	N/A						AT1G75660,AT2G18760,AT4G08500,AT5G52640,AT1G09150	-
AT1G02130	RAS 5	RABD2A	P28188	ARABIDOPSIS THALIANA RESPONSIVE TO ABSCISIC ACID 1B (ATRAB1B);ARABIDOPSIS RAS 5 (ARA5);RAS 5 (RA-5);RAS 5 (ARA-5);ARABIDOPSIS THALIANA RAB D2A (ATRABD2A);RAB D2A (RABD2A)	Belongs to the Rab1 GTPase subfamily. This small GTP-binding protein is required in ER to Golgi transportation.	Other	Other	Other	Other	Other	Other	N/A	Other	N/A	N/A	Other	N/A	N/A	S	N/A	N/A	N/A						AT1G01960,AT1G02010,AT1G12360,AT1G21170,AT1G55190,AT1G71820,AT1G73430,AT2G30710,AT2G36170,AT2G36300,AT3G05710,AT3G06540,AT3G09900,AT3G24350,AT3G25980,AT3G56640,AT3G59500,AT3G60860,AT3G63150,AT4G01400,AT5G04540,AT5G09350,AT5G09550,AT5G10260,AT5G12210,AT5G12370,AT5G41790,AT5G50430,AT5G54750,AT1G07670,AT1G11890,AT1G16920,AT1G80500,AT2G17980,AT3G02460,AT3G05000,AT3G58460,AT4G14160,AT4G18430,AT4G34450…	-
AT1G02140	mago nashi family protein	AXX17_At1g01260	A0A178WA48	MATERNAL EFFECT EMBRYO ARREST 63 (MEE63);HAPLESS 1 (HAP1);MAGO NASHI (MAGO)	Encodes a homologue of the exon junction complex (EJC) component MAGO that participates in intron-mediated enhancement of gene expression.	Plastid	Other	Plastid	Other	Plastid	Other	Plastid	Other	Other	Other	Other	Nucleus	N/A	N/A	No	N/A	N/A						AT3G12280,AT1G51510,AT4G17020,AT5G37720	-
AT1G02145	homolog of asparagine-linked glycosylation 12	ALG12	A8MR93	HOMOLOG OF ASPARAGINE-LINKED GLYCOSYLATION 12 (ALG12);EMS-MUTAGENIZED BRI1(BRASSINOSTEROID INSENSITIVE 1) SUPPRESSOR 4 (EBS4)	homolog of asparagine-linked glycosylation 12;(source:Araport11)	Unknown	N/A	N/A	N/A	N/A	Other	N/A	N/A	N/A	N/A	Mitochondrial Transit Peptide	Nucleus	N/A	S	N/A	N/A	N/A						AT1G07670,AT1G16900,AT1G20575,AT2G17520,AT2G34770,AT5G52640,AT5G66680,AT1G08750,AT1G26450,AT1G57600,AT3G18140,AT5G23630	-
AT1G02150	Tetratricopeptide repeat (TPR)-like superfamily protein	At1g02150	Q8LPS6		Tetratricopeptide repeat (TPR)-like superfamily protein;(source:Araport11)	Plastid	Plastid	Plastid	N/A	Plastid	Plastid	Plastid	Other	Mitochondria	N/A	Mitochondrial Transit Peptide	Dual	possibly mitochondrial	M	Plastid	PPR		NA	NA	NA	NA	NA	-	-
AT1G02160	Cox19 family protein (CHCH motif)	At1g02160	A8MQS6		Cox19 family protein (CHCH motif);(source:Araport11)	Mitochondria	N/A	N/A	N/A	Mitochondria	Mitochondria	N/A	Other	N/A	N/A	Mitochondrial Transit Peptide	Nucleus	N/A	N/A	No	N/A	N/A						-	-
AT1G02170	metacaspase 1	AXX17_At1g01290	A0A178W8H4	LSD ONE LIKE 3 (LOL3);ARABIDOPSIS THALIANA METACASPASE 1B (ATMCPB1);METACASPASE 1B (MCP1b);METACASPASE 1B (AtMCP1b);METACASPASE 1 (AMC1);ARABIDOPSIS THALIANA METACASPASE 1 (ATMC1);METACASPASE 1 (MC1)	Encodes a type I metacaspase. Two Arabidopsis metacaspases, AT1G02170 (MC1) and AT4G25110 (MC2) antagonistically control programmed cell death in Arabidopsis. MC1 is a positive regulator of cell death and requires conserved caspase-like putative catalytic residues for its function. MC2 negatively regulates cell death. This function is independent of the putative catalytic residues. A third type I…	Other	N/A	N/A	N/A	Other	Other	N/A	Other	N/A	N/A	Chloroplast Transit Peptide	Plastid	plastid	C	N/A	N/A	N/A						AT2G44350,AT4G35560,AT5G27720,AT5G52640,AT5G35980,AT1G55750	-
AT1G02180	ferredoxin-related	At1g02180	Q8GYG8		ferredoxin-like protein;(source:Araport11)	Other	N/A	N/A	N/A	Other	Other	N/A	N/A	N/A	N/A	Signal Peptide	N/A	ER	S	N/A	N/A	N/A						-	-
AT1G02190	Fatty acid hydroxylase superfamily	At1g02190	F4HVX7	ECERIFERUM1-LIKE1 (CER1-L1)	Fatty acid hydroxylase superfamily;(source:Araport11)	Other	Other	N/A	N/A	N/A	Other	N/A	N/A	Other	N/A	Chloroplast Transit Peptide	N/A	N/A	M	N/A	N/A	N/A						-	-
AT1G02205	Fatty acid hydroxylase superfamily			ECERIFERUM 1 (CER1)	Expression of the CER1 gene associated with production of stem epicuticular wax and pollen fertility. Biochemical studies showed that cer1 mutants are blocked in the conversion of stem wax C30 aldehydes to C29 alkanes, and they also lack the secondary alcohols and ketones. These suggested the CER1 protein is an aldehyde decarbonylase, but the exact molecular function of this protein remains to be…	Other	N/A	N/A	N/A	N/A	Other	N/A	N/A	Other	N/A	Signal Peptide	N/A	possibly ER	S	N/A	N/A	N/A						-	-
AT1G02210	NAC (No Apical Meristem) domain transcriptional regulator superfamily protein	At1g02210	Q3E7L2		NAC (No Apical Meristem) domain transcriptional regulator superfamily protein;(source:Araport11)	Other	N/A	N/A	N/A	N/A	Other	N/A	Other	N/A	N/A	Other	N/A	N/A	N/A	N/A	N/A	N/A						-	-
AT1G02220	NAC domain containing protein 3	NAC003	Q5PP28	NAC DOMAIN CONTAINING PROTEIN 3 (NAC003);NAC DOMAIN CONTAINING PROTEIN 3 (ANAC003)	NAC domain containing protein 3;(source:Araport11)	Other	N/A	N/A	Other	N/A	Other	N/A	Other	Other	N/A	Other	Nucleus	N/A	N/A	N/A	N/A	N/A						-	-
AT1G02230	NAC domain containing protein 4	NAC004	O81913	NAC DOMAIN CONTAINING PROTEIN 4 (ANAC004);NAC DOMAIN CONTAINING PROTEIN 4 (NAC004)	NAC domain containing protein 4;(source:Araport11)	Other	N/A	N/A	Other	N/A	Other	N/A	Other	Other	N/A	Other	Nucleus	N/A	N/A	N/A	N/A	N/A						-	-
AT1G02250	NAC domain containing protein 5	NAC005	O81914	NAC DOMAIN CONTAINING PROTEIN 5 (NAC005);NAC DOMAIN CONTAINING PROTEIN 5 (anac005)	Encodes a member of the NAC family of transcription factors. ANAC005 contains sequences specifying both nuclear and plasma membrane targeting. Overexpression results in increased xylem differentiation suggesting ANAC005 promotes xylem formation.	Other	N/A	N/A	N/A	Other	Other	N/A	Other	Other	N/A	Other	Nucleus	N/A	N/A	N/A	N/A	N/A						-	-
AT1G02260	Divalent ion symporter	T7I23.21	O81915		Divalent ion symporter;(source:Araport11)	Unknown	N/A	N/A	N/A	N/A	Other	N/A	N/A	N/A	N/A	Signal Peptide	N/A	ER	S	N/A	N/A	N/A						-	-
AT1G02270	Calcium-binding endonuclease/exonuclease/phosphatase family	At1g02270	O81916		Calcium-binding endonuclease/exonuclease/phosphatase family;(source:Araport11)	Other	N/A	Other	Other	Other	Mitochondria	Other	Other	Other	N/A	Mitochondrial Transit Peptide	Mitochondria	possibly ER	M	N/A	N/A	N/A						-	-
AT1G02280	translocon at the outer envelope membrane of chloroplasts 33	TOC33	O23680	TRANSLOCON AT THE OUTER ENVELOPE MEMBRANE OF CHLOROPLASTS 33 (TOC33);PLASTID PROTEIN IMPORT 1 (PPI1); (ATTOC33)	Encodes a GTP-binding GTP-ase. Component of the chloroplast protein import machinery. Required for import of POR B into plastids. Toc33 phosphorylation may not play an important role in vivo.	Plastid	Plastid	Plastid	Plastid	Dual	Plastid	Plastid	Other	Plastid	N/A	Other	Nucleus	N/A	N/A	No	N/A	N/A						AT1G02280,AT5G54190,AT1G06950,AT4G02510	AT1G02280,AT5G54190,AT1G06950,AT4G02510
AT1G02290	At1g02290	At1g02290	Q6GKW8		hypothetical protein;(source:Araport11)	Other	N/A	N/A	N/A	N/A	Other	N/A	Other	N/A	N/A	Other	Nucleus	N/A	N/A	N/A	N/A	N/A						-	-
AT1G02300	Cysteine proteinases superfamily protein	CATHB1	F4HVZ1	(ATCATHB1)	Encodes a capase involved in stress induced cell death.	Other	N/A	N/A	N/A	N/A	Other	N/A	Other	Other	N/A	Signal Peptide	N/A	ER	S	N/A	N/A	N/A						-	-
AT1G02305	Cysteine proteinases superfamily protein	CATHB2	Q93VC9	(ATCATHB2)	Encodes a capase involved in stress induced cell death.	Other	N/A	Other	N/A	Other	Other	N/A	N/A	Other	N/A	Signal Peptide	N/A	N/A	S	N/A	N/A	N/A						AT2G45240,AT3G07100,AT2G35580,AT4G38630,AT3G05530,AT2G41460,AT3G26340	-
AT1G02310	Glycosyl hydrolase superfamily protein		A0A1P8AQX8	ENDO-BETA-MANNANASE 1 (MAN1)	Glycosyl hydrolase superfamily protein;(source:Araport11)	Other	N/A	N/A	Other	Other	Other	Other	N/A	N/A	N/A	Signal Peptide	N/A	ER	S	N/A	N/A	N/A						-	-
AT1G02320	unknown protein				hypothetical protein;(source:Araport11)	Unknown	N/A	N/A	N/A	N/A	Other	N/A	N/A	N/A	N/A	Other	N/A	N/A	N/A	N/A	N/A	N/A						-	-
AT1G02330				COP1 SUPPRESSOR 2 (CSU2)	Encodes a nuclear coiled-coil domain-containing protein that interacts with and negatively regulates COP1's E3 ubiquitin ligase activity, and represses COP1 mediated HY5 degradation in cell-free extracts.	Other	N/A	N/A	N/A	N/A	Other	N/A	Other	Other	N/A	Other	Nucleus	N/A	N/A	N/A	N/A	N/A						AT2G26940,AT4G20325	-
AT1G02335	germin-like protein subfamily 2 member 2 precursor	At1g02335	Q9FZ27	GERMIN-LIKE PROTEIN SUBFAMILY 2 MEMBER 2 PRECURSOR (GL22);PLASMODESMAL GERMIN-LIKE PROTEIN 2 (PDGLP2)	Encodes a plasodesmata-located protein involved in regulating primary root growth by controlling phloem-mediated allocation of resources between the primary and lateral root meristems.	Other	N/A	N/A	Other	Other	Other	N/A	N/A	Other	N/A	Signal Peptide	N/A	ER	S	N/A	N/A	N/A						-	-
AT1G02340	basic helix-loop-helix (bHLH) DNA-binding superfamily protein	HFR1	Q9FE22	LONG HYPOCOTYL IN FAR-RED (HFR1);REDUCED PHYTOCHROME SIGNALING 1 (REP1); (FBI1);REDUCED SENSITIVITY TO FAR-RED LIGHT 1 (RSF1)	Encodes a light-inducible, nuclear bHLH protein involved in phytochrome signaling. Mutants exhibit a long-hypocotyl phenotype only under far-red light but not under red light and are defective in other phytochrome A-related responses. Mutants also show blue light response defects. HFR1 interacts with COP1, co-localizes to the nuclear specks and is ubiquinated by COP1.	Other	N/A	Other	Other	Other	Other	Other	Mitochondria	Other	Other	Other	Nucleus	N/A	N/A	N/A	N/A	N/A						AT1G02340,AT1G09530,AT2G32950,AT2G46340,AT4G25560,AT1G09570,AT1G26945,AT2G18790	-
AT1G02350	protoporphyrinogen oxidase-related	At1g02350	F4HVZ8		protoporphyrinogen oxidase-like protein;(source:Araport11)	Other	N/A	N/A	N/A	N/A	Other	N/A	Other	N/A	N/A	Signal Peptide	N/A	ER	S	N/A	N/A	N/A						-	-
AT1G02360	Chitinase family protein				Chitinase family protein;(source:Araport11)	Other	N/A	N/A	N/A	Other	Other	N/A	N/A	Other	N/A	Signal Peptide	Nucleus	ER	S	N/A	N/A	N/A						-	-
AT1G02370	Tetratricopeptide repeat (TPR)-like superfamily protein	At1g02370	Q9FZ24		Tetratricopeptide repeat (TPR)-like superfamily protein;(source:Araport11)	Mitochondria	N/A	N/A	Mitochondria	Mitochondria	Mitochondria	N/A	Other	Mitochondria	N/A	Mitochondrial Transit Peptide	Mitochondria	mitochondrial	M	Mitochondria	PPR		NA	NA	NA	NA	NA	-	-
AT1G02380	T6A9.7 protein	At1g02380	Q9FZ23		transmembrane protein;(source:Araport11)	Unknown	N/A	N/A	N/A	N/A	Other	N/A	N/A	N/A	N/A	Other	Nucleus	N/A	N/A	N/A	N/A	N/A						-	-
AT1G02390	glycerol-3-phosphate acyltransferase 2	GPAT2	Q9FZ22	GLYCEROL-3-PHOSPHATE SN-2-ACYLTRANSFERASE 2 (ATGPAT2);GLYCEROL-3-PHOSPHATE SN-2-ACYLTRANSFERASE 2 (GPAT2)	putative sn-glycerol-3-phosphate 2-O-acyltransferase	Mitochondria	N/A	N/A	Other	Mitochondria	Mitochondria	N/A	N/A	N/A	N/A	Signal Peptide	Dual	ER	M	No	N/A	N/A						-	-
AT1G02400	gibberellin 2-oxidase 6	GA2OX6	Q9FZ21	ARABIDOPSIS THALIANA GIBBERELLIN 2-OXIDASE 4 (ATGA2OX4);ARABIDOPSIS THALIANA GIBBERELLIN 2-OXIDASE 6 (ATGA2OX6);GIBBERELLIN 2-OXIDASE 6 (GA2OX6);DOWNSTREAM TARGET OF AGL15 1 (DTA1)	Encodes a gibberellin 2-oxidase that acts on C19 gibberellins but not C20 gibberellins.	Other	N/A	N/A	N/A	N/A	Other	N/A	Other	Other	N/A	Mitochondrial Transit Peptide	Nucleus	N/A	N/A	N/A	N/A	N/A						-	-
AT1G02405	proline-rich family protein	At1g02405	Q6NMD9		proline-rich family protein;(source:Araport11)	Other	N/A	N/A	N/A	N/A	Other	N/A	N/A	Other	N/A	Signal Peptide	N/A	possibly ER	S	N/A	N/A	N/A						-	-
AT1G02410	cytochrome c oxidase assembly protein CtaG / Cox11 family	COX11	Q8GWR0	CYTOCHROME C OXIDASE 11 (COX11)	Encodes a member of the cytochrome c oxidase 11 protein family. It is an integral mitochondrial protein and likely plays an important role as a mitochondrial chaperone in COX complex assembly, affecting plant growth and pollen germination.	Mitochondria	Mitochondria	N/A	N/A	Mitochondria	Mitochondria	N/A	N/A	Mitochondria	N/A	Mitochondrial Transit Peptide	Mitochondria	possibly mitochondrial	M	No	N/A	N/A						AT5G27400,AT2G44150,AT2G45700,AT2G25530,AT3G12180,AT5G16640,AT5G56090,AT1G12340	AT2G25530,AT5G16640,AT5G56090
AT1G02420	Pentatricopeptide repeat (PPR) superfamily protein	At1g02420	Q9FZ19		Pentatricopeptide repeat (PPR) superfamily protein;(source:Araport11)	Plastid	N/A	N/A	N/A	N/A	Other	N/A	Other	Mitochondria	N/A	Chloroplast Transit Peptide	Nucleus	possibly mitochondrial	S	Plastid	PPR		NA	NA	NA	NA	NA	-	-
AT1G02430	ADP-ribosylation factor D1B	ARFD1B	F4HXI4	ADP-RIBOSYLATION FACTOR D1B (ARFD1B);ADP-RIBOSYLATION FACTOR D1B (ATARFD1B)	A member of ARF GTPase family. A thaliana has 21 members of this family, known to be essential for vesicle coating and uncoating and functions in GTP-binding. Gene encoding ADP-ribosylation factor and similar to other ARFs and ARF-like proteins.	Other	N/A	N/A	N/A	N/A	Other	N/A	Other	N/A	N/A	Other	N/A	N/A	N/A	N/A	N/A	N/A						-	-
AT1G02440	ADP-ribosylation factor D1A	ARFD1A	F4HXI5	ADP-RIBOSYLATION FACTOR D1A (ARFD1A);ADP-RIBOSYLATION FACTOR D1A (ATARFD1A)	A member of ARF GTPase family. A thaliana has 21 members of this family, known to be essential for vesicle coating and uncoating and functions in GTP-binding. Gene encoding ADP-ribosylation factor and similar to other ARFs and ARF-like proteins.	Other	N/A	N/A	N/A	Other	Other	N/A	Plastid	N/A	N/A	Chloroplast Transit Peptide	N/A	N/A	N/A	N/A	N/A	N/A						-	-
AT1G02450	NIM1-interacting 1	AXX17_At1g01610	A0A178WC43	NIM1-INTERACTING 1 (NIMIN1); (NIMIN-1)	NIMIN1 modulates PR gene expression according the following model: NPR1 forms a ternary complex with NIMIN1 and TGA factors upon SAR induction that binds to a positive regulatory cis-element of the PR-1 promoter, termed LS7. This leads to PR-1 gene induction. NIMIN1 decreases transcriptional activation, possibly through its EAR motif, which results in fine-tuning of PR-1 gene expression.	Other	N/A	Other	N/A	Other	Other	N/A	Other	N/A	N/A	Other	Nucleus	N/A	N/A	N/A	N/A	N/A						AT5G06950	-
AT1G02460	Pectin lyase-like superfamily protein	T14P4.18	Q9FWX5		Pectin lyase-like superfamily protein;(source:Araport11)	Other	N/A	N/A	N/A	N/A	Other	N/A	N/A	Other	N/A	Mitochondrial Transit Peptide	N/A	N/A	M	N/A	N/A	N/A						AT4G26840	-
AT1G02470	Polyketide cyclase/dehydrase and lipid transport superfamily protein	At1g02470	F4HXI8		Polyketide cyclase/dehydrase and lipid transport superfamily protein;(source:Araport11)	Plastid	N/A	N/A	N/A	Plastid	Plastid	N/A	Other	N/A	N/A	Mitochondrial Transit Peptide	Dual	plastid	C	No	N/A	N/A						-	-
AT1G02475	Polyketide cyclase/dehydrase and lipid transport superfamily protein	At1g02475	Q94K52		Polyketide cyclase/dehydrase and lipid transport superfamily protein;(source:Araport11)	Plastid	N/A	N/A	N/A	Plastid	Plastid	N/A	Other	N/A	N/A	Chloroplast Transit Peptide	Plastid	possibly plastid	C	No	N/A	N/A						-	-
AT1G02490	unknown protein				hypothetical protein;(source:Araport11)	Unknown	N/A	N/A	N/A	N/A	Other	N/A	N/A	N/A	N/A	Other	N/A	N/A	N/A	N/A	N/A	N/A						-	-
AT1G02500	S-adenosylmethionine synthetase 1	AXX17_At1g01660	A0A178WES1	S-ADENOSYLMETHIONINE SYNTHETASE 1 (SAM1);S-ADENOSYLMETHIONINE SYNTHETASE-1 (SAM-1); (METK1); (AtSAM1); (MAT1)	encodes a S-adenosylmethionine synthetase. SAM1 is regulated by protein S-nitrosylation. The covalent binding of nitric oxide (NO) to the Cys114 residue inhibits the enzyme activity.	Other	N/A	Other	Other	Other	Other	Other	Other	Other	N/A	Other	N/A	N/A	N/A	N/A	N/A	N/A						AT1G02500,AT1G04750,AT1G26160,AT1G29960,AT2G18230,AT2G31260,AT2G34180,AT2G43190,AT2G48100,AT3G44300,AT3G62870,AT4G18800,AT5G48010,AT1G29800,AT1G34580,AT1G50370,AT1G79550,AT2G03690,AT2G31900,AT3G05560,AT4G14800,AT4G39910,AT5G04510,AT5G19990,AT5G22030,AT5G25400,AT5G40890,AT5G58430,AT5G61330,AT5G63980,AT5G53480,AT5G36880,AT3G55360,AT3G48780,AT1G16280,AT3G20650,AT3G57000,AT3G08960	-
AT1G02510	Outward rectifying potassium channel protein	AXX17_At1g01670	A0A178W803	CA2+ ACTIVATED OUTWARD RECTIFYING K+ CHANNEL 4 (KCO4); (TPK4); (ATTPK4);CA2+ ACTIVATED OUTWARD RECTIFYING K+ CHANNEL 4 (ATKCO4)	Encodes AtTPK4, a member of the Arabidopsis thaliana K+ channel family of AtTPK/KCO proteins. AtTPK4 is targeted to the plasma membrane. In contrast other members of the AtTPK proteins are located in tonoplast. AtTPK4 forms a voltage-independent K+ channel that is blocked by extracellular calcium ions. May form homomeric ion channels in vivo.	Other	N/A	N/A	Other	Other	Other	Other	N/A	Plastid	N/A	Other	N/A	N/A	N/A	N/A	N/A	N/A						AT2G43790,AT4G10310,AT2G17530,AT4G30480	-
AT1G02520	P-glycoprotein 11	ABCB11	Q9FWX7	P-GLYCOPROTEIN 11 (PGP11);MULTI-DRUG RESISTANCE 8 (MDR8);ATP-BINDING CASSETTE B11 (ABCB11)	Encodes an ATP-binding cassette (ABC) transporter. Expressed in the vascular tissue of primary stem. The mRNA is cell-to-cell mobile.	Other	Other	Other	Other	Other	Other	N/A	N/A	N/A	N/A	Other	Nucleus	N/A	N/A	N/A	N/A	N/A						AT1G02520,AT2G20580,AT5G48870,AT5G27720	-
AT1G02530	P-glycoprotein 12	AXX17_At1g01690	A0A178WBY9	ATP-BINDING CASSETTE B12 (ABCB12);P-GLYCOPROTEIN 12 (PGP12)	P-glycoprotein 12;(source:Araport11)	Other	N/A	N/A	Other	Other	Other	N/A	N/A	N/A	N/A	Other	Nucleus	N/A	N/A	N/A	N/A	N/A						-	-
AT1G02540	T14P4.13 protein	At1g02540	Q9FWX9		hypothetical protein;(source:Araport11)	Other	N/A	N/A	N/A	N/A	Other	N/A	Other	Other	N/A	Other	N/A	N/A	N/A	N/A	N/A	N/A						-	-
AT1G02550	Plant invertase/pectin methylesterase inhibitor superfamily protein	At1g02550	Q4PT42		Plant invertase/pectin methylesterase inhibitor superfamily protein;(source:Araport11)	Other	N/A	N/A	N/A	N/A	Other	N/A	Other	N/A	N/A	Signal Peptide	Dual	ER	S	N/A	N/A	N/A						-	-
AT1G02560	nuclear encoded CLP protease 5	AXX17_At1g01720	A0A178WMF0	NUCLEAR ENCODED CLP PROTEASE 5 (CLPP5);NUCLEAR-ENCODED CLPP 1 (NCLPP1);NUCLEAR CLPP 5 (NCLPP5)	One of several nuclear-encoded ClpPs (caseinolytic protease). Contains a highly conserved catalytic triad of Ser-type proteases (Ser-His-Asp). The name reflects nomenclature described in Adam et. al (2001). The mRNA is cell-to-cell mobile.	Plastid	Plastid	Plastid	Plastid	Plastid	Plastid	Plastid	N/A	N/A	Other	Mitochondrial Transit Peptide	Plastid	plastid	C	Plastid	CLP		1YG6	NA	Escherichia coli	NA	NA	ATCG00670	ATCG00670
AT1G02570	Transmembrane protein	At1g02570	Q1PFZ3		transmembrane protein;(source:Araport11)	Unknown	N/A	N/A	N/A	N/A	Other	N/A	N/A	N/A	N/A	Other	N/A	N/A	N/A	N/A	N/A	N/A						-	-
AT1G02575	unknown protein				transmembrane protein;(source:Araport11)	Unknown	N/A	N/A	N/A	N/A	Other	N/A	N/A	N/A	N/A	Other	Nucleus	N/A	N/A	N/A	N/A	N/A						-	-
AT1G02580	SET domain-containing protein	MEA	O65312	MEDEA (MEA);EMBRYO DEFECTIVE 173 (EMB173);FERTILIZATION INDEPENDENT SEED 1 (FIS1);SET DOMAIN-CONTAINING PROTEIN 5 (SDG5)	Encodes the imprinted gene MEA that belongs to Polycomb Repressive Complex 2 (PRC2) and has a SET domain for methyltransferase activity and is involved in the stable transcriptional silencing of target genes. It negatively regulates seed development in the absence of fertilization. Mutations in this locus result in embryo lethality. MEA is imprinted in the endosperm. The maternal allele is expres…	Other	N/A	Other	Other	Other	Other	Other	Other	Other	Other	Other	Nucleus	N/A	N/A	N/A	N/A	N/A						AT1G02580,AT2G35670,AT3G20740,AT5G58230,AT4G38130,AT1G08600	-
AT1G02590	Aldehyde oxidase/xanthine dehydrogenase molybdopterin binding protein	At1g02590	F4HXK3		Aldehyde oxidase/xanthine dehydrogenase, molybdopterin binding protein;(source:Araport11)	Other	N/A	N/A	N/A	N/A	Other	N/A	Other	N/A	N/A	Other	N/A	N/A	N/A	N/A	N/A	N/A						-	-
AT1G02610	RING/FYVE/PHD zinc finger superfamily protein	At1g02610	F4HXK4		RING/FYVE/PHD zinc finger superfamily protein;(source:Araport11)	Unknown	N/A	N/A	N/A	N/A	Other	N/A	Plastid	N/A	N/A	Other	Nucleus	N/A	N/A	N/A	N/A	N/A						-	-
AT1G02620	Ras-related small GTP-binding family protein	At1g02620	Q3E6Q3		Ras-related small GTP-binding family protein;(source:Araport11)	Other	N/A	N/A	N/A	Other	Other	N/A	Other	N/A	N/A	Signal Peptide	N/A	ER	S	N/A	N/A	N/A						-	-
AT1G02630	Nucleoside transporter family protein	ETN8	Q84XI3		Nucleoside transporter family protein;(source:Araport11)	Unknown	N/A	N/A	N/A	N/A	Other	N/A	N/A	N/A	N/A	Other	N/A	N/A	N/A	N/A	N/A	N/A						AT1G01020,AT3G17520,AT3G47520,AT4G24040,AT4G33730,AT4G36750,AT5G02490,AT1G07340,AT2G19160,AT2G34450,AT2G46280,AT3G29060,AT4G27070,AT4G30310,AT4G01320,AT1G24470	-
AT1G02640	beta-xylosidase 2	BXL2	Q94KD8	BETA-XYLOSIDASE 2 (ATBXL2);BETA-XYLOSIDASE 2 (BXL2)	encodes a protein similar to a beta-xylosidase located in the extracellular matrix. This is a member of glycosyl hydrolase family 3 and has six other closely related members.	Other	N/A	N/A	Other	Plastid	Other	N/A	N/A	Other	N/A	Signal Peptide	Nucleus	ER	S	N/A	N/A	N/A						AT2G21790,AT3G08840,AT3G24560,AT3G55630,AT1G05190,ATCG00830	-
AT1G02650	Tetratricopeptide repeat (TPR)-like superfamily protein	At1g02650	Q9FWY3		Tetratricopeptide repeat (TPR)-like superfamily protein;(source:Araport11)	Other	N/A	N/A	N/A	N/A	Other	N/A	Other	N/A	N/A	Other	Nucleus	N/A	N/A	N/A	N/A	N/A						-	-
AT1G02660	alpha/beta-Hydrolases superfamily protein	PLIP2	F4HXL0	PLASTID LIPASE2 (PLIP2)	PLIP2 is a glycerolipid A1 lipase with substrate preference for monogalactosyldiacylglycerol. Expression is induced by ABA.	Other	Plastid	N/A	N/A	N/A	Other	N/A	N/A	Other	N/A	Chloroplast Transit Peptide	Plastid	possibly plastid	N/A	N/A	N/A	N/A						-	-
AT1G02670	P-loop containing nucleoside triphosphate hydrolases superfamily protein				P-loop containing nucleoside triphosphate hydrolases superfamily protein;(source:Araport11)	Other	N/A	N/A	N/A	N/A	Other	N/A	Other	N/A	N/A	Other	N/A	N/A	N/A	N/A	N/A	N/A						AT3G62760,AT4G26230,AT4G26910,AT5G19660	-
AT1G02680	TBP-associated factor 13	TAF13	Q6NQH4	TBP-ASSOCIATED FACTOR 13 (TAF13)	Encodes a TBP-Associated Factor (TAF) that functions together with PRC2 in transcriptional regulation during seed development.	Other	N/A	N/A	N/A	N/A	Other	N/A	Other	Other	Other	Mitochondrial Transit Peptide	Nucleus	N/A	C	N/A	N/A	N/A						AT1G02680,AT1G17440,AT3G10070,AT4G20280,AT5G43130,AT1G54360,AT2G18000,AT4G31720,AT4G34340,AT5G45600,AT1G07480,AT5G59230,AT5G51660,AT1G20000,AT1G55520,AT3G13445,AT1G04480,AT1G04950,AT1G13320,AT1G15780,AT1G16970,AT1G32750,AT1G50490,AT1G54140,AT1G55300,AT1G55730,AT1G59580,AT1G59890,AT1G63370,AT1G66740,AT1G69850,AT1G73960,AT2G18180,AT2G31020,AT3G06670,AT3G12490,AT3G13560,AT3G18524,AT3G20010,AT3G23570…	-
AT1G02690	importin alpha isoform 6	IMPA-6	F4HXL3	IMPORTIN ALPHA ISOFORM 6 (IMPA-6)	Putative importin alpha isoform. When overexpressed can rescue the impa-4 decreased transformation susceptibility phenotype.	Other	N/A	N/A	N/A	Other	Other	N/A	Other	N/A	N/A	Other	Nucleus	N/A	N/A	N/A	N/A	N/A						AT1G02690,AT3G62870,AT1G54440,AT5G53480,AT5G44200,AT5G40530,AT5G14520,AT5G12410,AT4G02400,AT3G26990,AT3G22590,AT3G06910,AT3G05060,AT2G32260,AT1G56110,AT1G56070,AT1G54390,AT1G24706,AT1G21710,AT1G10450,AT2G17510,AT5G07660,AT3G57150,AT3G50670,AT3G20550,AT1G65470,AT1G21690,AT5G67320,AT1G17980,AT1G11650,AT5G09860,AT1G03360,AT1G02740,AT3G18600,AT4G13780,AT2G17930,AT5G38890,AT5G19820,AT5G03220,AT4G27640…	-
AT1G02700	GATA transcription factor-like protein	At1g02700	Q9FWY8		GATA transcription factor-like protein;(source:Araport11)	Unknown	N/A	N/A	N/A	N/A	Mitochondria	N/A	Other	N/A	N/A	Mitochondrial Transit Peptide	Dual	mitochondrial	M	N/A	N/A	N/A						-	-
AT1G02705					hypothetical protein;(source:Araport11)	Unknown	N/A	N/A	N/A	N/A	N/A	N/A	N/A	N/A	N/A	Signal Peptide	N/A	ER	S	N/A	N/A	N/A						-	-
AT1G02710	glycine-rich protein	At1g02710	Q3EDK2		glycine-rich protein;(source:Araport11)	Unknown	N/A	N/A	N/A	N/A	Other	N/A	N/A	N/A	N/A	Signal Peptide	N/A	N/A	S	N/A	N/A	N/A						-	-
AT1G02720	galacturonosyltransferase 5	GATL5	Q9FWY9	(ATGATL5);GALACTURONOSYLTRANSFERASE-LIKE 5 (GATL5)	Encodes a protein with putative galacturonosyltransferase activity.	Other	N/A	N/A	Other	Other	Other	N/A	N/A	N/A	N/A	Signal Peptide	Dual	ER	S	N/A	N/A	N/A						-	-
AT1G02730	cellulose synthase-like D5	CSLD5	Q9SRW9	CELLULOSE SYNTHASE-LIKE D5 (CSLD5);SALT OVERLY SENSITIVE 6 (SOS6);CELLULOSE SYNTHASE LIKE D5 (CSLD5);CELLULOSE SYNTHASE-LIKE D5 (ATCSLD5)	Encodes a gene similar to cellulose synthase. Knock-out mutant has reduced growth, reduced xylan level and reduced xylan synthase activity in stems.It's expression is cell cycle dependent and it appears to function in cell plate formation.	Other	N/A	Other	Other	Other	Other	N/A	N/A	N/A	N/A	Mitochondrial Transit Peptide	Plastid	plastid	C	N/A	N/A	N/A						AT1G02730,AT1G06790,AT1G10350,AT1G10940,AT1G30810,AT1G31190,AT1G70580,AT2G20410,AT3G05760,AT3G09820,AT3G28730,AT3G53880,AT3G54630,AT4G04720,AT5G45380,AT5G49030,AT1G07340,AT1G10280,AT1G14010,AT1G23740,AT1G55300,AT1G55810,AT1G56090,AT1G77750,AT2G19910,AT2G26080,AT2G29940,AT2G36530,AT3G04710,AT3G07100,AT3G14415,AT3G26690,AT3G27110,AT3G58180,AT4G08690,AT4G20400,AT4G23420,AT4G33730,AT5G06150,AT5G08335…	-
AT1G02740	MRG family protein	MRG2	Q4V3E2	MORF RELATED GENE 2 (MRG2)	MRG family protein;(source:Araport11)	Other	N/A	N/A	N/A	N/A	Other	N/A	Other	Other	N/A	Other	Nucleus	N/A	N/A	N/A	N/A	N/A						AT1G02740,AT1G02690,AT1G67120,AT1G10430,AT1G08780,AT1G29990,AT1G54390,AT1G59890,AT2G47210,AT3G06720,AT3G22480,AT4G17910,AT4G36080,AT5G09740,AT5G23290,AT5G26680,AT5G45600,AT5G49510,AT5G63110,AT5G67270,AT1G03190,AT1G04950,AT1G05910,AT1G11890,AT1G15130,AT1G52740,AT1G54140,AT1G61040,AT1G66740,AT2G03870,AT2G36740,AT2G44680,AT2G47620,AT3G10070,AT3G12810,AT3G18520,AT3G57300,AT4G22140,AT5G41150,AT5G41700…	-
AT1G02750	Drought-responsive family protein	DI19-2	Q8GWK1		Drought-responsive family protein;(source:Araport11)	Other	N/A	N/A	Other	Other	Other	Other	Plastid	N/A	N/A	Other	Nucleus	N/A	N/A	N/A	N/A	N/A						-	-
AT1G02770	Protein of unknown function (DUF626)	At1g02770	Q9SRX1		hypothetical protein;(source:Araport11)	Unknown	N/A	N/A	N/A	N/A	Other	N/A	Plastid	N/A	N/A	Other	N/A	N/A	N/A	N/A	N/A	N/A						-	-
AT1G02780	Ribosomal protein L19e family protein	RPL19A	Q9SRX2	EMBRYO DEFECTIVE 2386 (emb2386)	Ribosomal protein L19e family protein;(source:Araport11)	Other	Other	Other	N/A	Other	Other	Other	Other	Other	Other	Mitochondrial Transit Peptide	Mitochondria	mitochondrial	N/A	N/A	N/A	N/A						AT1G62800,AT1G80190,AT2G03690,AT2G34250,AT2G39290,AT3G07680,AT3G13320,AT3G20000,AT3G62770,AT4G04950,AT4G30540,AT4G34555,AT5G06600,AT5G24670,AT5G26250,AT5G27630,AT5G45620,AT5G66640,AT1G31300,AT1G33390,AT1G68200,AT1G75020,AT1G76040,AT1G79820,AT2G15430,AT2G26260,AT2G44860,AT3G04050,AT3G06530,AT3G09200,AT3G09640,AT3G14090,AT3G16565,AT3G22630,AT3G23340,AT3G63280,AT3G66656,AT4G09570,AT4G11640,AT4G14800…	-
AT1G02790	polygalacturonase 4	PGA3	P49062	POLYGALACTURONASE 4 (PGA4)	encodes a exopolygalacturonase.	Other	N/A	N/A	Other	Mitochondria	Other	N/A	N/A	Other	N/A	Signal Peptide	N/A	N/A	S	N/A	N/A	N/A						-	-
AT1G02800	cellulase 2	CEL2	Q9SRX3	CELLULASE 2 (CEL2); (CEL2);CELLULASE 2 (ATCEL2)	Encodes a protein with similarity to endo-1,4-b-glucanases and is a member of Glycoside Hydrolase Family 9. CEL2 is induced by nemotodes and is expressed in syncitia induced by Heterodera schachtii.May be involved in the development and function of syncitia.	Other	N/A	N/A	Other	N/A	Other	N/A	N/A	Other	N/A	Signal Peptide	Dual	ER	S	N/A	N/A	N/A						-	-
AT1G02810	Plant invertase/pectin methylesterase inhibitor superfamily	PME7	Q9SRX4		Plant invertase/pectin methylesterase inhibitor superfamily;(source:Araport11)	Other	N/A	N/A	Other	Other	Other	N/A	N/A	Other	N/A	Signal Peptide	Plastid	ER	S	N/A	N/A	N/A						-	-
AT1G02813	Protein of unknown function DUF538				pectinesterase (Protein of unknown function, DUF538);(source:Araport11)	Unknown	N/A	N/A	N/A	N/A	Other	N/A	Plastid	N/A	N/A	Chloroplast Transit Peptide	N/A	ER	S	N/A	N/A	N/A						-	-
AT1G02816	Protein of unknown function DUF538	F22D16.19	Q9SRX5		pectinesterase (Protein of unknown function, DUF538);(source:Araport11)	Other	N/A	Other	N/A	Other	Other	Other	Other	N/A	N/A	Signal Peptide	N/A	ER	S	N/A	N/A	N/A						-	-
AT1G02820	Late embryogenesis abundant 3 (LEA3) family protein	AXX17_At1g02000	A0A178WJ88	LATE EMBRYOGENESIS ABUNDANT 3 (LEA3); (ATLEA3);LATE EMBRYOGENESIS ABUNDANT 38 (LEA2)	Late embryogenesis abundant 3 (LEA3) family protein;(source:Araport11)	Mitochondria	N/A	N/A	N/A	Mitochondria	Mitochondria	N/A	Other	Other	N/A	Mitochondrial Transit Peptide	Mitochondria	possibly mitochondrial	C	No	N/A	N/A						-	-
AT1G02830	Ribosomal L22e protein family	RPL22A	Q9SRX7		Ribosomal L22e protein family;(source:Araport11)	Other	N/A	Other	N/A	N/A	Other	N/A	Other	Other	Other	Other	N/A	possibly mitochondrial	N/A	N/A	N/A	N/A						-	-
AT1G02840	RNA-binding (RRM/RBD/RNP motifs) family protein	SR34	O22315	(ATSRP34); (SRP34);SERINE/ARGININE-RICH PROTEIN SPLICING FACTOR 34 (SR34);SERINE/ARGININE-RICH PROTEIN SPLICING FACTOR 34 (At-SR34); (SR1)	SR34/SR1 is a plant homologue of the human general/alternative splicing factor SF2/ASF. Barta et al (2010) have proposed a nomenclature for Serine/Arginine-Rich Protein Splicing Factors (SR proteins): Plant Cell. 2010, 22:2926.	Other	N/A	Other	Other	Other	Other	N/A	Other	Other	Other	Other	Nucleus	N/A	N/A	N/A	N/A	N/A						AT2G37340,AT1G53720,AT2G04845,AT4G24740,AT5G62600,AT1G16610,AT3G19840,AT1G54380,AT1G60900,AT2G41500,AT3G44850,AT3G50670,AT4G11970,AT5G22000,AT5G40340,AT5G42820,AT3G53570,AT3G25840,AT5G22840,AT5G55310	-
AT1G02850	beta glucosidase 11	BGLU11	B3H5Q1	BETA GLUCOSIDASE 11 (BGLU11)	beta glucosidase 11;(source:Araport11)	Other	N/A	N/A	N/A	Other	Other	N/A	N/A	Other	N/A	Signal Peptide	N/A	ER	S	N/A	N/A	N/A						-	-
AT1G02860	SPX (SYG1/Pho81/XPR1) domain-containing protein	BAH1	Q9SRX9	(SYG1);NITROGEN LIMITATION ADAPTATION (NLA);BENZOIC ACID HYPERSENSITIVE 1 (BAH1)	Encodes a ubiquitin E3 ligase with RING and SPX domains that is involved in mediating immune responses and mediates degradation of PHT1s at plasma membranes. Targeted by MIR827. Ubiquitinates PHT1;3, PHT1;2, PHT1;1/AtPT1 and PHT1;4/AtPT2.	Other	N/A	Other	Other	Other	Other	N/A	Other	N/A	N/A	Other	Nucleus	N/A	N/A	N/A	N/A	N/A						AT5G41700	-
AT1G02870	At1g02870	At1g02870	Q8RWK5		nucleolar-like protein;(source:Araport11)	Other	N/A	N/A	N/A	Other	Mitochondria	N/A	Other	N/A	N/A	Mitochondrial Transit Peptide	Mitochondria	possibly mitochondrial	M	N/A	N/A	N/A						-	-
AT1G02880	thiamin pyrophosphokinase1			THIAMIN PYROPHOSPHOKINASE1 (TPK1)	Encodes a thiamine pyrophosphokinase capable of producing thiamine pyrophosphate from free thiamine.	Other	N/A	Other	N/A	Other	Other	N/A	Plastid	N/A	N/A	Other	N/A	N/A	N/A	N/A	N/A	N/A						-	-
AT1G02890	AAA-type ATPase family protein	At1g02890	F4HZ82		AAA-type ATPase family protein;(source:Araport11)	Other	N/A	N/A	N/A	Other	Mitochondria	N/A	Other	N/A	N/A	Mitochondrial Transit Peptide	Mitochondria	possibly plastid	C	N/A	N/A	N/A						-	-
AT1G02900	rapid alkalinization factor 1	AXX17_At1g02100	A0A178WER1	RAPID ALKALINIZATION FACTOR 1 (RALF1);RALF-LIKE 1 (RALFL1);RAPID ALKALINIZATION FACTOR 1 (ATRALF1)	Member of a diversely expressed predicted peptide family showing sequence similarity to tobacco Rapid Alkalinization Factor (RALF), and is believed to play an essential role in the physiology of Arabidopsis. Consists of a single exon and is characterized by a conserved C-terminal motif and N-terminal signal peptide. Mediates Ca2+-dependent signaling.	Unknown	N/A	N/A	N/A	N/A	Other	N/A	N/A	N/A	N/A	Signal Peptide	N/A	ER	S	N/A	N/A	N/A						-	-
AT1G02910	tetratricopeptide repeat (TPR)-containing protein	LPA1	Q9SRY4	LOW PSII ACCUMULATION1 (LPA1)	Mutants defective in this gene were shown to have a reduced PSII content (overall reduction in the levels of several PSII subunits) and a disrupted grana stack structure. The N-terminal half of the protein contains two tetratricopeptide repeat (TPR) motifs that are arranged tandemly, each consisting of a 34-residue degenerate consensus sequence. The N-terminal sequence is rich in positive and hyd…	Plastid	Plastid	Plastid	N/A	Plastid	Plastid	Plastid	N/A	N/A	N/A	Chloroplast Transit Peptide	Dual	mitochondrial	C	No	N/A	N/A						ATCG00020	ATCG00020
AT1G02920	glutathione S-transferase 7	GSTF7	Q9SRY5	(ATGSTF7);ARABIDOPSIS GLUTATHIONE S-TRANSFERASE 11 (ATGST11);GLUTATHIONE S-TRANSFERASE 11 (GST11); (ATGSTF8);GLUTATHIONE S-TRANSFERASE 7 (GSTF7)	Encodes glutathione transferase belonging to the phi class of GSTs. Naming convention according to Wagner et al. (2002).	Other	Other	Other	Other	Other	Other	N/A	Other	Other	Other	Other	N/A	possibly mitochondrial	N/A	N/A	N/A	N/A						AT1G02920,AT3G03110,AT1G16030,AT2G36170,AT3G43810,AT4G34570,AT5G09650,AT1G66410,AT2G16370,AT1G02950	-
AT1G02930	glutathione S-transferase 6	GSTF6	P42760	ARABIDOPSIS THALIANA GLUATIONE S-TRANSFERASE F3 (ATGSTF3);GLUTATHIONE S-TRANSFERASE 6 (GSTF6);EARLY RESPONSIVE TO DEHYDRATION 11 (ERD11);ARABIDOPSIS GLUTATHIONE S-TRANSFERASE 1 (ATGST1);GLUTATHIONE S-TRANSFERASE (ATGSTF6);GLUTATHIONE S-TRANSFERASE 1 (GST1)	Encodes glutathione transferase belonging to the phi class of GSTs. Naming convention according to Wagner et al. (2002).	Dual	N/A	Mitochondria	Other	Dual	Other	Plastid	Other	Other	Mitochondria	Other	N/A	possibly mitochondrial	N/A	No	N/A	N/A						-	-
AT1G02940	glutathione S-transferase (class phi) 5			GLUTATHIONE S-TRANSFERASE (CLASS PHI) 5 (GSTF5);GLUTATHIONE S-TRANSFERASE (CLASS PHI) 5 (ATGSTF5)	Encodes glutathione transferase belonging to the phi class of GSTs. Naming convention according to Wagner et al. (2002).	Mitochondria	N/A	Mitochondria	N/A	Mitochondria	Other	Mitochondria	Other	Other	Mitochondria	Chloroplast Transit Peptide	Nucleus	N/A	N/A	No	N/A	N/A						AT5G25754	-
AT1G02950	glutathione S-transferase F4			GLUTATHIONE S-TRANSFERASE 31 (GST31);GLUTATHIONE S-TRANSFERASE F4 (ATGSTF4);GLUTATHIONE S-TRANSFERASE F4 (GSTF4)	Encodes glutathione transferase belonging to the phi class of GSTs. Naming convention according to Wagner et al. (2002).	Plastid	N/A	N/A	N/A	N/A	Plastid	Plastid	Other	Other	N/A	Other	N/A	N/A	N/A	No	N/A	N/A						AT1G02920	-
AT1G02960	Kinetochore protein	At1g02960	Q8GWB5		kinetochore protein;(source:Araport11)	Other	N/A	N/A	N/A	N/A	Other	N/A	Plastid	Other	N/A	Other	Nucleus	N/A	N/A	N/A	N/A	N/A						-	-
AT1G02965	unknown protein				hypothetical protein;(source:Araport11)	Other	N/A	N/A	N/A	N/A	Other	N/A	Other	N/A	N/A	Other	N/A	N/A	N/A	N/A	N/A	N/A						-	-
AT1G02970	WEE1 kinase homolog	WEE1	Q8L4H0	WEE1 KINASE HOMOLOG (WEE1); (ATWEE1)	Protein kinase that negatively regulates the entry into mitosis.	Other	N/A	N/A	Other	Other	Other	N/A	Other	Other	N/A	Other	Mitochondria	possibly mitochondrial	M	N/A	N/A	N/A						AT3G48750,AT2G22370,AT4G23930,AT5G40820,AT3G57870,AT4G11330,AT5G06550,AT2G18040,AT5G10450,AT1G21190,AT1G29330,AT3G09800,AT3G16840,AT5G44740,AT5G53940,AT5G65430	-
AT1G02980	cullin 2	CUL2	Q9SRZ0	(ATCUL2);CULLIN 2 (CUL2)	encodes an Arabidopsis cullin	Plastid	N/A	Plastid	N/A	Plastid	Other	Plastid	Other	Other	Other	Other	Nucleus	N/A	N/A	No	N/A	N/A						-	-
AT1G02990					hypothetical protein;(source:Araport11)	Other	N/A	N/A	N/A	N/A	Other	N/A	Other	Other	N/A	Chloroplast Transit Peptide	Nucleus	plastid	M	N/A	N/A	N/A						-	-
AT1G03000	peroxin 6	PEX6	Q8RY16	PEROXIN 6 (PEX6)	Encodes an apparent ATPase similar to yeast and human protein required for peroxisomal biogenesis. May facilitate recycling of PEX5, the peroxisomal matrix protein receptor, and thereby promote peroxisomal matrix protein import.	Other	N/A	N/A	N/A	Other	Other	N/A	Other	N/A	N/A	Mitochondrial Transit Peptide	N/A	possibly mitochondrial	M	N/A	N/A	N/A						AT1G80410,AT5G08470,AT5G08670,AT5G13780,AT5G24090,AT2G26350,AT5G56290,AT2G23420	-
AT1G03010	Phototropic-responsive NPH3 family protein	At1g03010	Q9SA69		Phototropic-responsive NPH3 family protein;(source:Araport11)	Other	N/A	N/A	N/A	N/A	Other	Other	Other	N/A	N/A	Other	Plastid	possibly plastid	M	N/A	N/A	N/A						-	-
AT1G03020	Thioredoxin superfamily protein	GRXS1	Q9SA68	(ROXY16); (GRXS1)	Encodes a member of the CC-type glutaredoxin (ROXY) family that has been shown to interact with the transcription factor TGA2.	Other	N/A	N/A	Other	N/A	Other	N/A	Other	Other	N/A	Other	N/A	N/A	N/A	N/A	N/A	N/A						AT5G11920,AT5G24318,AT1G27970,AT5G37720	-
AT1G03030	P-loop containing nucleoside triphosphate hydrolases superfamily protein	At1g03030	Q500U9		P-loop containing nucleoside triphosphate hydrolases superfamily protein;(source:Araport11)	Plastid	Plastid	Plastid	N/A	Plastid	Plastid	Plastid	Other	Other	N/A	Chloroplast Transit Peptide	Plastid	plastid	C	No	N/A	N/A						AT5G52640	AT5G52640
AT1G03040	basic helix-loop-helix (bHLH) DNA-binding superfamily protein				basic helix-loop-helix (bHLH) DNA-binding superfamily protein;(source:Araport11)	Other	N/A	N/A	Other	N/A	Other	N/A	Other	Other	N/A	Other	Nucleus	N/A	N/A	N/A	N/A	N/A						-	-
AT1G03050	ENTH/ANTH/VHS superfamily protein	At1g03050	Q9SA65	PHOSPHATIDYLINOSITOL BINDING CLATHRIN ASSEMBLY PROTEIN 5A (PICALM5A)	Phosphatidylinositol binding clathrin assembly protein 5A/B are recent paralogs with overlapping functions in recycling ANXUR proteins to the pollen tube membrane.	Other	N/A	N/A	Other	Other	Other	N/A	Other	N/A	N/A	Other	N/A	possibly mitochondrial	N/A	N/A	N/A	N/A						AT3G08530,AT1G32610,AT2G41500,AT2G32850,AT2G32160,AT1G20760	-
AT1G03055	Beta-carotene isomerase D27 chloroplastic	D27	Q7XA78	DWARF27 (D27);A. THALIANA HOMOLOG OF RICE D27 (ATD27)	Encodes the ortholog of rice D27. It is plastid-localized and is required for the inhibition of secondary bud outgrowth and operates on a nonmobile precursor upstream of MAX1 in the SL biosynthesis pathway.	Plastid	Plastid	N/A	N/A	Plastid	Plastid	N/A	Other	N/A	N/A	Mitochondrial Transit Peptide	Plastid	N/A	M	No	N/A	N/A						-	-
AT1G03060	Beige/BEACH domain ;WD domain G-beta repeat protein	SPI	F4HZB2	BEACH-DOMAIN HOMOLOG A1 (BCHA1);SPIRRIG (SPI)	Encodes a WD/BEACH domain protein involved in cell morphogenesis and ribonucleoprotein particle formation. It interacts with the P-body core component DCP2, associates to mRNA processing bodies (P-bodies), and regulates their assembly upon salt stress.	Other	N/A	N/A	N/A	Other	Other	N/A	Other	N/A	N/A	Other	Nucleus	N/A	C	N/A	N/A	N/A						-	-
AT1G03070	Bax inhibitor-1 family protein	LFG4	Q9SA63	(ATLFG4);LIFEGUARD 4 (LFG4)	Bax inhibitor-1 family protein;(source:Araport11)	Unknown	N/A	N/A	N/A	N/A	Other	N/A	N/A	N/A	N/A	Other	N/A	N/A	N/A	N/A	N/A	N/A						AT2G19540,AT2G40290,AT3G62870,AT4G21800,AT4G25150,AT1G04820,AT1G52300	-
AT1G03080	kinase interacting (KIP1-like) family protein	NET1D	F4HZB5	NETWORKED 1D (NET1D)	kinase interacting (KIP1-like) family protein;(source:Araport11)	Other	N/A	Other	N/A	Plastid	Other	N/A	Other	Other	N/A	Other	Nucleus	N/A	N/A	N/A	N/A	N/A						AT3G10730	-
AT1G03090	methylcrotonyl-CoA carboxylase alpha chain mitochondrial / 3-methylcrotonyl-CoA carboxylase 1 (MCCA)	MCCA	Q42523	(MCCA)	MCCA is the biotinylated subunit of the dimer MCCase, which is involved in leucine degradation. Both subunits are nuclear coded and the active enzyme is located in the mitochondrion.	Mitochondria	Mitochondria	Mitochondria	Mitochondria	Mitochondria	Mitochondria	Mitochondria	Plastid	Mitochondria	Mitochondria	Mitochondrial Transit Peptide	Mitochondria	mitochondrial	M	No	N/A	N/A						AT1G60620,AT3G15220,AT5G52640,AT3G21720,AT5G03860,AT3G42830,AT3G27000,AT1G07990,AT5G50850	AT5G50850
AT1G03100	Pentatricopeptide repeat (PPR) superfamily protein	At1g03100	Q9SA60		Pentatricopeptide repeat (PPR) superfamily protein;(source:Araport11)	Mitochondria	N/A	N/A	Mitochondria	Other	Mitochondria	N/A	Other	Mitochondria	N/A	Mitochondrial Transit Peptide	Mitochondria	mitochondrial	M	Mitochondria	PPR		NA	NA	NA	NA	NA	-	-
AT1G03103	Bifunctional inhibitor/lipid-transfer protein/seed storage 2S albumin superfamily protein	At1g03103	F4HZB9		Bifunctional inhibitor/lipid-transfer protein/seed storage 2S albumin superfamily protein;(source:Araport11)	Unknown	N/A	N/A	N/A	N/A	Other	N/A	N/A	N/A	N/A	Signal Peptide	N/A	ER	S	N/A	N/A	N/A						-	-
AT1G03106	At1g03105	At1g03106	Q8L760		hypothetical protein;(source:Araport11)	Unknown	N/A	N/A	N/A	N/A	Mitochondria	N/A	Other	N/A	N/A	Mitochondrial Transit Peptide	Plastid	N/A	N/A	N/A	N/A	N/A						-	-
AT1G03110	Transducin/WD40 repeat-like superfamily protein	AXX17_At1g02350	A0A178VZV6	(AtTRM82);TRNA MODIFICATION 82 (TRM82)	Encodes a gene involved in the modification of nucleosides in tRNA. Mutants have no 7-methylguanosine.	Other	N/A	N/A	N/A	N/A	Other	N/A	Other	Other	N/A	Other	Nucleus	N/A	N/A	N/A	N/A	N/A						AT5G12410,AT5G24840,AT2G22400,AT3G04820,AT3G49640,AT4G38890,AT5G67220	-
AT1G03120	responsive to abscisic acid 28	At1g03120	Q9SA57	RESPONSIVE TO ABSCISIC ACID 28 (RAB28);RESPONSIVE TO ABSCISIC ACID 28 (ATRAB28)	responsive to abscisic acid 28;(source:Araport11)	Other	N/A	Other	N/A	N/A	Other	N/A	Plastid	Other	Other	Other	Nucleus	N/A	N/A	N/A	N/A	N/A						-	-
AT1G03130	photosystem I subunit D-2	PSAD2	Q9SA56	PHOTOSYSTEM I SUBUNIT D-2 (PSAD-2)	Encodes a protein predicted by sequence similarity with spinach PsaD to be photosystem I reaction center subunit II (PsaD2)	Plastid	Plastid	Plastid	Plastid	Dual	Plastid	Plastid	Other	Plastid	Plastid	Chloroplast Transit Peptide	Plastid	plastid	C	Plastid	Photosynthesis	PSI	2O01	D	Spinacia oleracea	Yes	67;68;69;70;71;72;73;74;75;76;77;78;81;84;95;97;99;100;101;102;103;116;117;118;119;120;122;123;148;149;150;153;158;159;161;165;166;168;169;170;171;173;175;176;178;179;180;181;182;185;186;192	-	-
AT1G03140	splicing factor Prp18 family protein	At1g03140	Q9SA55	PRE-MRNA PROCESSING FACTOR 18A (PRP18A)	PRP18a is one of two paralogs (the other being PRP18b) which are highly similar to the step II splicing factors in yeast. Loss of function mutations show defects in alternative splicing, mostly intron retention events.	Other	N/A	N/A	N/A	Other	Other	N/A	Other	Other	Other	Other	Nucleus	N/A	N/A	N/A	N/A	N/A						AT2G38730,AT1G10580,AT1G18640,AT1G20960,AT1G65660,AT1G80070,AT3G05210,AT1G79280,AT2G14045	-
AT1G03150	Acyl-CoA N-acyltransferases (NAT) superfamily protein	NAA20	Q8LGI8		Acyl-CoA N-acyltransferases (NAT) superfamily protein;(source:Araport11)	Other	Other	N/A	N/A	N/A	Other	N/A	Other	Other	N/A	Other	Mitochondria	N/A	N/A	N/A	N/A	N/A						AT1G03150,AT5G53770,AT1G07940,AT5G06150,AT5G60390,AT5G61780,AT2G18220,AT2G40700,AT3G25980,AT5G26680,AT1G17140,AT3G12110,AT5G23540,AT5G58290,AT1G34150,AT1G49240,AT5G07350	-
AT1G03160	FZO-like	FZL	Q1KPV0	FZO-LIKE (FZL)	A new plant-specific member of the dynamin superfamily; defines a new protein class within the dynamin superfamily of membrane remodeling GTPases that regulates organization of the thylakoid network in plants. Targeted to chloroplasts and associated with thylakoid and envelope membranes as punctate structures. Knockout mutants have abnormalities in chloroplast and thylakoid morphology, including …	Plastid	Plastid	Plastid	N/A	Plastid	Plastid	Plastid	Other	Mitochondria	N/A	Mitochondrial Transit Peptide	Dual	possibly mitochondrial	C	No	N/A	N/A						-	-
AT1G03165					hypothetical protein;(source:Araport11)	Unknown	N/A	N/A	N/A	N/A	N/A	N/A	N/A	N/A	N/A	Chloroplast Transit Peptide	N/A	possibly ER	C	N/A	N/A	N/A						-	-
AT1G03170	Protein of unknown function (DUF3049)	FAF2	Q8GXU9	FLORAL TRANSITION AT THE MERISTEM5 (FTM5);FANTASTIC FOUR 2 (FAF2)	A member of the FAF family proteins encoded by the FANTASTIC FOUR (FAF) genes: AT4G02810 (FAF1), AT1G03170 (FAF2), AT5G19260 (FAF3) and AT3G06020 (FAF4). FAFs have the potential to regulate shoot meristem size in Arabidopsis thaliana. FAFs can repress WUS, which ultimately leads to an arrest of meristem activity in FAF overexpressing lines.	Other	N/A	N/A	N/A	N/A	Other	N/A	Other	N/A	N/A	Other	N/A	N/A	N/A	N/A	N/A	N/A						-	-
AT1G03180	Non-structural protein	At1g03180	Q5Q0J3		non-structural protein;(source:Araport11)	Unknown	N/A	N/A	N/A	N/A	Mitochondria	N/A	Other	N/A	N/A	Other	Nucleus	N/A	N/A	N/A	N/A	N/A						-	-
AT1G03190	RAD3-like DNA-binding helicase protein	AXX17_At1g02440	A0A178W4P7	ARABIDOPSIS THALIANA XERODERMA PIGMENTOSUM GROUP D (ATXPD);ULTRAVIOLET HYPERSENSITIVE 6 (UVH6)	UV damage and heat induce a common stress response in plants that leads to tissue death and reduced chloroplast function. The UVH6 product is suggested to be a negative regulator of this response.	Other	N/A	N/A	Other	N/A	Other	N/A	Plastid	Other	N/A	Other	Nucleus	N/A	N/A	N/A	N/A	N/A						AT1G03190,AT1G02740,AT1G05055,AT3G48750,AT5G41360,AT5G41370,AT1G55750,AT3G61420,AT1G04020,AT1G11890,AT1G12520,AT1G15780,AT1G17760,AT1G18040,AT1G18340,AT1G21700,AT1G51710,AT1G52740,AT1G64790,AT1G67500,AT2G18760,AT2G38560,AT2G44150,AT2G44680,AT3G11910,AT3G12110,AT3G18524,AT3G28030,AT3G42660,AT3G53110,AT4G15770,AT4G25630,AT5G02310,AT5G10260,AT5G10790,AT5G11200,AT5G13710,AT5G27970,AT5G35910,AT5G37720…	-
AT1G03200	At1g03200	At1g03200	B6IDH7		hypothetical protein;(source:Araport11)	Unknown	N/A	N/A	N/A	N/A	Other	N/A	N/A	N/A	N/A	Other	N/A	N/A	N/A	N/A	N/A	N/A						-	-
AT1G03210	Phenazine biosynthesis PhzC/PhzF protein				Phenazine biosynthesis PhzC/PhzF protein;(source:Araport11)	Unknown	N/A	N/A	N/A	N/A	Other	N/A	Plastid	N/A	N/A	Other	Nucleus	N/A	S	N/A	N/A	N/A						AT3G02060,AT5G04140,ATCG00190,AT4G24710,AT1G15470,AT5G14530,AT5G13480,AT3G49660	-
AT1G03220	Eukaryotic aspartyl protease family protein	At1g03220	Q9ZVS4		Eukaryotic aspartyl protease family protein;(source:Araport11)	Other	Other	Other	N/A	Plastid	Other	Other	Other	Other	N/A	Signal Peptide	N/A	ER	S	N/A	N/A	N/A						-	-
AT1G03230	Eukaryotic aspartyl protease family protein	At1g03230	Q9ZVS5		Eukaryotic aspartyl protease family protein;(source:Araport11)	Other	N/A	N/A	N/A	Other	Other	N/A	N/A	Other	N/A	Signal Peptide	Mitochondria	ER	S	N/A	N/A	N/A						-	-
AT1G03240	unknown protein				hypothetical protein;(source:Araport11)	Unknown	N/A	N/A	N/A	N/A	Other	N/A	N/A	N/A	N/A	Other	N/A	N/A	N/A	N/A	N/A	N/A						-	-
AT1G03250	unknown protein				R3H domain protein;(source:Araport11)	Other	N/A	N/A	N/A	N/A	Other	N/A	Other	N/A	N/A	Other	Nucleus	N/A	N/A	N/A	N/A	N/A						-	-
AT1G03260	SNARE associated Golgi protein family	At1g03260	Q6NMJ6		SNARE associated Golgi protein family;(source:Araport11)	Other	N/A	N/A	N/A	Other	Other	N/A	N/A	N/A	N/A	Signal Peptide	N/A	ER	S	N/A	N/A	N/A						-	-
AT1G03270	CBS domain-containing protein with a domain of unknown function (DUF21)	CBSDUF4	Q9ZVS8		CBS domain protein with a domain protein (DUF21);(source:Araport11)	Unknown	N/A	N/A	N/A	Plastid	Other	N/A	N/A	N/A	N/A	Other	N/A	possibly mitochondrial	S	N/A	N/A	N/A						AT5G54750	-
AT1G03280	Transcription factor TFIIE alpha subunit	At1g03280	Q93ZW3		Transcription factor TFIIE, alpha subunit;(source:Araport11)	Other	N/A	N/A	N/A	Other	Other	N/A	Other	Other	Other	Other	Nucleus	N/A	S	N/A	N/A	N/A						AT4G20330,AT1G09150,AT1G15780,AT1G26520,AT1G52740,AT1G55750,AT2G15430,AT2G20000,AT2G42500,AT3G16980,AT4G10710,AT4G21010,AT1G55150,AT2G47110,AT3G05520,AT3G16080,AT4G27640,AT1G10430,AT4G16830,AT1G23410,AT1G15250,AT1G15730,AT2G15400,AT4G10670,AT4G12610,AT4G17020,AT1G55520,AT2G41630,AT5G41360,AT5G59230,AT4G24440	-
AT1G03290	ELKS/Rab6-interacting/CAST family protein	At1g03290	Q9ZVT0		ELKS/Rab6-interacting/CAST family protein;(source:Araport11)	Other	N/A	N/A	N/A	N/A	Other	N/A	Other	Other	N/A	Other	N/A	N/A	N/A	N/A	N/A	N/A						-	-
AT1G03300	DOMAIN OF UNKNOWN FUNCTION 724 1	DUF1	Q9ZVT1	DOMAIN OF UNKNOWN FUNCTION 724 1 (ATDUF1);DOMAIN OF UNKNOWN FUNCTION 724 1 (DUF1)	Member of the plant-specific DUF724 protein family. Arabidopsis has 10 DUF724 proteins. Loss of function mutant has a WT phenotype	Other	N/A	N/A	N/A	N/A	Other	N/A	Other	Other	N/A	Other	Nucleus	N/A	N/A	N/A	N/A	N/A						-	-
AT1G03310	debranching enzyme 1	AXX17_At1g02550	A0A178WGA8	(ATBE2);BRANCHING ENZYME 2 (BE2);DEBRANCHING ENZYME 1 (DBE1); (ISA2);ARABIDOPSIS THALIANA ISOAMYLASE 2 (ATISA2)	Encodes a protein with strong similarity to isoamylase (EC:3.2.1.68) however lacks critical residues known to be important for activity. Appears to co localize with ISA1 in the chloroplast isoamylase complex. Mutations in this gene cause the loss of detectable isoamylase activity and the disruption of normal starch structure. It has been postulated that AtISA2 interacts with AtISA1 to form the Is…	Plastid	Plastid	Plastid	N/A	Plastid	Plastid	Plastid	Plastid	Other	N/A	Chloroplast Transit Peptide	Plastid	plastid	C	No	N/A	N/A						-	-
AT1G03320	F15K9.8	At1g03320	Q9ZVT3		hypothetical protein;(source:Araport11)	Other	N/A	N/A	N/A	N/A	Other	N/A	Other	Other	N/A	Other	Nucleus	N/A	N/A	N/A	N/A	N/A						-	-
AT1G03325					hypothetical protein;(source:Araport11)	Unknown	N/A	N/A	N/A	N/A	N/A	N/A	N/A	N/A	N/A	Other	Plastid	N/A	N/A	N/A	N/A	N/A						-	-
AT1G03330	Small nuclear ribonucleoprotein family protein	AXX17_At1g02570	A0A178W785	SM-LIKE 2 (LSM2)	Small nuclear ribonucleoprotein family protein;(source:Araport11)	Other	N/A	N/A	N/A	Other	Other	N/A	Other	N/A	Other	Other	N/A	N/A	N/A	N/A	N/A	N/A						AT1G01300,AT1G19120,AT1G65700,AT3G14080,AT1G20960,AT1G28060,AT1G60170,AT1G76860,AT1G80070,AT2G03870,AT2G33340,AT2G36930,AT2G43810,AT2G47640,AT3G12780,AT4G02840,AT4G30330,AT5G27720,AT5G37720,AT5G41770,AT5G48870,AT1G04020,AT1G04170,AT1G09830,AT1G20580,AT1G21170,AT1G29150,AT1G49760,AT2G37600,AT2G41500,AT2G45330,AT3G02460,AT3G05760,AT3G10090,AT3G12760,AT3G20010,AT3G21060,AT4G00660,AT4G03430,AT4G30550…	-
AT1G03340	F15K9.6	At1g03340	Q9ZVT5		hypothetical protein;(source:Araport11)	Unknown	N/A	N/A	N/A	N/A	Other	N/A	Plastid	N/A	N/A	Mitochondrial Transit Peptide	Nucleus	possibly plastid	M	N/A	N/A	N/A						-	-
AT1G03350	BSD domain-containing protein	At1g03350	Q9ZVT6		BSD domain-containing protein;(source:Araport11)	Other	N/A	N/A	N/A	N/A	Other	N/A	Other	Other	N/A	Other	N/A	N/A	N/A	N/A	N/A	N/A						AT3G06483	-
AT1G03360	ribosomal RNA processing 4	AXX17_At1g02600	A0A178W3N1	RIBOSOMAL RNA PROCESSING 4 (ATRRP4);SUPPRESSOR OF PAS2 2 (SOP2);RIBOSOMAL RNA PROCESSING 4 (RRP4)	Encodes a core subunit of the RNA exosome required for the processing of rRNA, several snoRNA and the degradation of aberrant transcripts.	Unknown	N/A	N/A	N/A	N/A	Mitochondria	N/A	Plastid	Other	N/A	Mitochondrial Transit Peptide	Nucleus	possibly mitochondrial	M	N/A	N/A	N/A						AT1G02690,AT1G60080,AT2G25355,AT3G07750,AT3G46210,AT3G60500,AT3G61620,AT1G65440,AT4G27490,AT1G54440,AT2G32415,AT4G08350,AT5G38890,AT1G33980,AT2G39260,AT4G10070,AT5G47010,AT1G59760,AT2G17510,AT3G02090,AT3G06720,AT4G32175,AT5G35910,AT3G12990,AT3G12580	-
AT1G03365	RING/U-box superfamily protein	RF4	Q9ZVT8		RING/U-box superfamily protein;(source:Araport11)	Unknown	N/A	N/A	N/A	N/A	Other	N/A	N/A	N/A	N/A	Other	Nucleus	N/A	N/A	N/A	N/A	N/A						-	-
AT1G03370	C2 calcium/lipid-binding and GRAM domain containing protein	At1g03370	Q9ZVT9		C2 calcium/lipid-binding and GRAM domain containing protein;(source:Araport11)	Other	N/A	N/A	N/A	Other	Other	N/A	N/A	Other	N/A	Other	N/A	N/A	M	N/A	N/A	N/A						-	-
AT1G03380	homolog of yeast autophagy 18 (ATG18) G	ATG18G	Q8GUL1	HOMOLOG OF YEAST AUTOPHAGY 18 (ATG18) G (ATG18G);HOMOLOG OF YEAST AUTOPHAGY 18 (ATG18) G (ATATG18G)	yeast autophagy 18 G-like protein;(source:Araport11)	Other	N/A	N/A	N/A	N/A	Mitochondria	N/A	Other	Other	N/A	Mitochondrial Transit Peptide	N/A	possibly mitochondrial	M	N/A	N/A	N/A						-	-
AT1G03390	HXXXD-type acyl-transferase family protein	At1g03390	Q9LR83		HXXXD-type acyl-transferase family protein;(source:Araport11)	Other	N/A	N/A	N/A	N/A	Other	N/A	Other	Other	N/A	Chloroplast Transit Peptide	N/A	N/A	C	N/A	N/A	N/A						-	-
AT1G03395					hypothetical protein;(source:Araport11)	Unknown	N/A	N/A	N/A	N/A	N/A	N/A	N/A	N/A	N/A	Other	N/A	N/A	M	N/A	N/A	N/A						-	-
AT1G03400	2-oxoglutarate (2OG) and Fe(II)-dependent oxygenase superfamily protein				A single copy gene that encodes a protein with sequence similarity to tomato E8 (ACC oxidase, the last step in ethylene biosynthesis) involved in ethylene synthesis and fruit ripening in tomato. This gene is not induced by ethylene in siliques. The transcript is found in siliques, etiolated seedlings, leaves, stems and flowers.	Other	N/A	N/A	N/A	Other	Other	N/A	Other	Other	N/A	Other	N/A	N/A	N/A	N/A	N/A	N/A						-	-
AT1G03410	2-oxoglutarate (2OG) and Fe(II)-dependent oxygenase superfamily protein	2A6	Q43383	(2A6)	2-oxoglutarate (2OG) and Fe(II)-dependent oxygenase superfamily protein;(source:Araport11)	Other	N/A	N/A	N/A	N/A	Other	N/A	Other	Other	N/A	Signal Peptide	Nucleus	N/A	S	N/A	N/A	N/A						-	-
AT1G03430	histidine-containing phosphotransfer factor 5			HISTIDINE-CONTAINING PHOSPHOTRANSFER FACTOR 5 (AHP5)	Encodes AHP5, one of the six Arabidopsis thaliana histidine phosphotransfer proteins (AHPs). AHPs function as redundant positive regulators of cytokinin signaling. Members of the AHP gene family include: AT3G21510 (AHP1), AT3G29350 (AHP2), AT5G39340 (AHP3), AT3G16360 (AHP4), AT1G03430 (AHP5) and AT1G80100 (AHP6).	Other	N/A	Other	N/A	N/A	Other	N/A	Other	N/A	N/A	Mitochondrial Transit Peptide	N/A	N/A	N/A	N/A	N/A	N/A						AT1G32640	-
AT1G03440	Leucine-rich repeat (LRR) family protein	At1g03440	F4I0W7		Leucine-rich repeat (LRR) family protein;(source:Araport11)	Unknown	N/A	N/A	N/A	N/A	Other	N/A	N/A	N/A	N/A	Signal Peptide	Nucleus	ER	S	N/A	N/A	N/A						-	-
AT1G03445	Serine/threonine protein phosphatase family protein	AXX17_At1g02700	A0A178WIX8	BRI1 SUPPRESSOR 1 (BSU1)	encodes a serine?threonine protein phosphatase with an N-terminal Kelch-repeat domain, which is nuclear localized and expressed preferentially in elongating cells. Genetic evidence suggest that this gene plays a redundant role (along with other members of the same gene family) in modulating growth in response to brassinosteroid.	Other	N/A	Other	Other	N/A	Other	N/A	Other	Other	N/A	Other	N/A	N/A	N/A	N/A	N/A	N/A						-	-
AT1G03457	RNA-binding (RRM/RBD/RNP motifs) family protein	AtBRN2	F4I0X0	BRUNO-LIKE 2 (BRN2); (ATBRN2)	RNA-binding (RRM/RBD/RNP motifs) family protein;(source:Araport11)	Other	N/A	N/A	N/A	N/A	Other	N/A	Mitochondria	Other	N/A	Other	N/A	N/A	N/A	N/A	N/A	N/A						AT1G69220,AT2G44200,AT5G64390	-
AT1G03470	Kinase interacting (KIP1-like) family protein	AXX17_At1g02720	A0A178W5C1	NETWORKED 3A (NET3A)	Encodes a member of the NET superfamily of proteins that potentially couples different membranes to the actin cytoskeleton in plant cells. It colocalizes with filamentous actin and is localized to the nuclear membrane and the vacuolar membrane.	Other	N/A	N/A	N/A	N/A	Other	N/A	Plastid	Other	N/A	Other	Nucleus	N/A	N/A	N/A	N/A	N/A						-	-
AT1G03475	Coproporphyrinogen III oxidase	CPX1	Q9LR75	(HEMF1);LESION INITIATION 2 (LIN2); (ATCPO-I)	Encodes coproporphyrinogen III oxidase, a key enzyme in the biosynthetic pathway of chlorophyll and heme, a tetrapyrrole pathway. Mutants express cytological and molecular markers associated with the defense responses, usually activated by pathogen infection.	Plastid	Plastid	Plastid	Plastid	Dual	Plastid	Plastid	Other	Plastid	N/A	Chloroplast Transit Peptide	Plastid	plastid	C	No	N/A	N/A						AT1G02690,AT2G38040,AT5G52640,AT1G04950,AT5G13780,AT1G08880,AT1G16030,AT1G77510,AT3G50360,AT5G59690,AT1G07790,AT1G07660,AT5G60640,AT1G56070,AT3G06720	AT2G38040,AT5G52640,AT1G16030,AT1G77510,AT5G59690,AT1G07790,AT1G07660,AT5G60640,AT1G56070
AT1G03490	NAC domain containing protein 6	NAC006	Q9LR74	NAC DOMAIN CONTAINING PROTEIN 6 (NAC006);NAC DOMAIN CONTAINING PROTEIN 6 (ANAC006)	NAC domain containing protein 6;(source:Araport11)	Other	N/A	N/A	Other	N/A	Other	N/A	Other	Other	N/A	Chloroplast Transit Peptide	N/A	N/A	M	N/A	N/A	N/A						-	-
AT1G03495	HXXXD-type acyl-transferase family protein				HXXXD-type acyl-transferase family protein;(source:Araport11)	Other	N/A	N/A	N/A	N/A	Other	N/A	N/A	Other	N/A	Chloroplast Transit Peptide	N/A	N/A	N/A	N/A	N/A	N/A						-	-
AT1G03510	Tetratricopeptide repeat (TPR)-like superfamily protein	PCMP-E3	Q9LR72		Tetratricopeptide repeat (TPR)-like superfamily protein;(source:Araport11)	Plastid	N/A	N/A	N/A	N/A	Plastid	N/A	Plastid	Mitochondria	N/A	Mitochondrial Transit Peptide	N/A	possibly plastid	C	Plastid	PPR		NA	NA	NA	NA	NA	-	-
AT1G03520	Core-2/I-branching beta-1 6-N-acetylglucosaminyltransferase family protein	At1g03520	Q9LR71		Core-2/I-branching beta-1,6-N-acetylglucosaminyltransferase family protein;(source:Araport11)	Unknown	N/A	N/A	N/A	N/A	Mitochondria	N/A	N/A	N/A	N/A	Mitochondrial Transit Peptide	Mitochondria	mitochondrial	M	N/A	N/A	N/A						-	-
AT1G03530	nuclear assembly factor 1	AXX17_At1g02780	A0A178WI11	NUCLEAR ASSEMBLY FACTOR 1 (NAF1); (ATNAF1)	nuclear assembly factor 1;(source:Araport11)	Other	N/A	N/A	N/A	N/A	Other	N/A	Plastid	Other	N/A	Other	Nucleus	N/A	N/A	N/A	N/A	N/A						AT2G33340,AT3G03920,AT3G57150,AT5G08180,AT1G07770,AT1G16030,AT1G16350,AT1G18070,AT1G48920,AT1G57660,AT1G57860,AT1G60620,AT1G61580,AT1G66580,AT1G70600,AT1G74060,AT2G04390,AT2G06510,AT2G20450,AT2G20490,AT2G20560,AT2G34970,AT2G35390,AT2G36160,AT2G37270,AT2G37600,AT2G40360,AT2G41840,AT3G04770,AT3G05060,AT3G09630,AT3G11510,AT3G11964,AT3G12580,AT3G12860,AT3G13580,AT3G14010,AT3G22660,AT3G49010,AT3G53020…	-
AT1G03540	Pentatricopeptide repeat (PPR-like) superfamily protein	PCMP-E4	Q9LR69		Pentatricopeptide repeat (PPR-like) superfamily protein;(source:Araport11)	Mitochondria	N/A	N/A	N/A	N/A	Mitochondria	N/A	Other	Mitochondria	N/A	Mitochondrial Transit Peptide	Nucleus	possibly mitochondrial	M	Mitochondria	PPR		NA	NA	NA	NA	NA	-	-
AT1G03550	Secretory carrier membrane protein (SCAMP) family protein	SCAMP2	Q9LR68	(ATSCAMP4);SECRETORY CARRIER MEMBRANE PROTEIN 4 (SCAMP4)	Secretory carrier membrane protein (SCAMP) family protein;(source:Araport11)	Unknown	N/A	N/A	N/A	N/A	Other	N/A	N/A	N/A	N/A	Other	N/A	N/A	N/A	N/A	N/A	N/A						AT1G03550	-
AT1G03560	Pentatricopeptide repeat (PPR-like) superfamily protein	At1g03560	Q9LR67		Pentatricopeptide repeat (PPR-like) superfamily protein;(source:Araport11)	Mitochondria	N/A	N/A	Mitochondria	N/A	Mitochondria	N/A	Other	Mitochondria	N/A	Mitochondrial Transit Peptide	N/A	mitochondrial	M	Mitochondria	PPR		NA	NA	NA	NA	NA	AT5G13780,AT1G80410,AT3G22590,AT4G27680,AT1G21190,AT1G14640,AT1G06960	AT1G06960
AT1G03590	Protein phosphatase 2C family protein	PPC6-6	Q9LR65		Protein phosphatase 2C family protein;(source:Araport11)	Other	N/A	Other	N/A	Other	Other	N/A	Other	N/A	N/A	Other	N/A	N/A	C	N/A	N/A	N/A						-	-
AT1G03600	photosystem II family protein	PSB27-1	Q9LR64	(PSB27)	PSB27 is a chloroplast lumen localized protein that is involved in adaptation to changes in light intensity.	Plastid	Plastid	Plastid	Plastid	Plastid	Plastid	Plastid	Other	N/A	Plastid	Chloroplast Transit Peptide	Plastid	plastid	C	No	N/A	N/A						-	-
AT1G03610	Protein of unknown function (DUF789)	At1g03610	Q8LF98		plant/protein (DUF789);(source:Araport11)	Other	N/A	N/A	N/A	N/A	Other	N/A	Other	N/A	N/A	Mitochondrial Transit Peptide	N/A	N/A	N/A	N/A	N/A	N/A						-	-
AT1G03620	ELMO/CED-12 family protein				ELMO/CED-12 family protein;(source:Araport11)	Unknown	N/A	N/A	N/A	N/A	Other	N/A	Plastid	N/A	N/A	Other	N/A	N/A	N/A	N/A	N/A	N/A						-	-
AT1G03630	protochlorophyllide oxidoreductase C	PORC	O48741	PROTOCHLOROPHYLLIDE OXIDOREDUCTASE C (POR C); (PORC)	Encodes for a protein with protochlorophyllide oxidoreductase activity. The enzyme is NADPH- and light-dependent.	Plastid	Plastid	Plastid	Plastid	Dual	Plastid	Plastid	Other	Plastid	Other	Chloroplast Transit Peptide	Plastid	plastid	C	No	N/A	N/A						-	-
AT1G03650	Acyl-CoA N-acyltransferases (NAT) superfamily protein	At1g03650	Q8GWN1		Acyl-CoA N-acyltransferases (NAT) superfamily protein;(source:Araport11)	Other	N/A	N/A	N/A	N/A	Other	N/A	Other	Other	N/A	Other	N/A	N/A	N/A	N/A	N/A	N/A						-	-
AT1G03660	Ankyrin-repeat containing protein	At1g03660	F4I2G0		Ankyrin-repeat containing protein;(source:Araport11)	Unknown	N/A	N/A	N/A	N/A	Other	N/A	N/A	N/A	N/A	Chloroplast Transit Peptide	N/A	possibly plastid	N/A	N/A	N/A	N/A						-	-
AT1G03670	ankyrin repeat family protein	At1g03670	F4I2G1		Ankyrin repeat containing protein	Unknown	N/A	N/A	N/A	N/A	Other	N/A	N/A	N/A	N/A	Other	N/A	N/A	N/A	N/A	N/A	N/A						-	-
AT1G03680	thioredoxin M-type 1	At1g03680	O48737	ABC TRANSPORTER OF THE MITOCHONDRION 1 (ATM1);THIOREDOXIN M-TYPE 1 (ATHM1);THIOREDOXIN M-TYPE 1 (THM1);ARABIDOPSIS THIOREDOXIN M-TYPE 1 (ATM1);THIOREDOXIN M-TYPE 1 (TRX-M1)	encodes a chloroplast thioredoxin similar to prokaryotic thioredoxins.	Plastid	Plastid	Plastid	Plastid	Dual	Plastid	Plastid	Other	Plastid	N/A	Chloroplast Transit Peptide	Plastid	plastid	C	No	N/A	N/A						AT1G12230,AT1G24360,AT1G62750,AT1G67710,AT1G79050,AT1G79530,AT1G80480,AT2G05990,AT2G20420,AT2G21170,AT2G21790,AT2G22230,AT2G36530,AT2G41680,AT3G08740,AT3G09210,AT3G18680,AT3G25220,AT3G54440,AT4G04880,AT4G09320,AT4G11120,AT4G17740,AT4G35970,AT4G36020,AT5G03940,AT5G08670,AT5G20720,AT5G23070,AT5G23140,AT5G23250,AT5G52640,AT5G55280,AT5G57300,AT5G66760,ATCG00120	AT1G12230,AT1G24360,AT1G62750,AT1G79050,AT1G79530,AT1G80480,AT2G05990,AT2G21170,AT2G22230,AT2G36530,AT2G41680,AT3G08740,AT3G09210,AT3G18680,AT3G54440,AT4G09320,AT4G17740,AT5G03940,AT5G08670,AT5G20720,AT5G23140,AT5G52640,AT5G55280,ATCG00120
AT1G03687	DTW domain-containing protein	At1g03687	F4I2G3		DTW domain-containing protein;(source:Araport11)	Plastid	N/A	N/A	N/A	N/A	Plastid	N/A	Plastid	N/A	N/A	Chloroplast Transit Peptide	Plastid	possibly plastid	C	No	N/A	N/A						AT5G55220	AT5G55220
AT1G03700	Uncharacterised protein family (UPF0497)	At1g03700	Q9LR57	CASP-LIKE PROTEIN 1C2 (CASPL1C2)	Uncharacterized protein family (UPF0497);(source:Araport11)	Unknown	N/A	N/A	N/A	N/A	Other	N/A	N/A	N/A	N/A	Signal Peptide	Mitochondria	ER	S	N/A	N/A	N/A						-	-
AT1G03710	Cystatin/monellin superfamily protein	At1g03710	Q58G57		Cystatin/monellin superfamily protein;(source:Araport11)	Other	N/A	N/A	N/A	N/A	Other	N/A	Other	N/A	N/A	Other	N/A	N/A	N/A	N/A	N/A	N/A						-	-
AT1G03720	Cysteine proteinases superfamily protein	At1g03720	Q9LR55		Cysteine proteinases superfamily protein;(source:Araport11)	Other	N/A	N/A	N/A	N/A	Other	N/A	Other	Other	N/A	Other	Nucleus	N/A	N/A	N/A	N/A	N/A						-	-
AT1G03730	At1g03730	At1g03730	Q1ECK0		pyrroline-5-carboxylate reductase;(source:Araport11)	Unknown	N/A	N/A	N/A	N/A	Other	N/A	N/A	N/A	N/A	Mitochondrial Transit Peptide	N/A	N/A	N/A	N/A	N/A	N/A						-	-
AT1G03740	Protein kinase superfamily protein	At1g03740	Q9LR53		Protein kinase superfamily protein;(source:Araport11)	Other	N/A	N/A	N/A	N/A	Other	N/A	Other	Other	N/A	Other	Nucleus	N/A	M	N/A	N/A	N/A						AT1G03740,AT1G71860,AT1G72330	-
AT1G03750	switch 2	SWI2	F4I2H2	SWITCH 2 (SWI2);CHROMATIN REMODELING 9 (CHR9);SUCROSE NON-FERMENTING 2 (SNF2)	switch 2;(source:Araport11)	Plastid	N/A	N/A	N/A	Plastid	Plastid	N/A	Other	Other	N/A	Mitochondrial Transit Peptide	Plastid	N/A	C	No	N/A	N/A						-	-
AT1G03760	Prefoldin chaperone subunit family protein	At1g03760	Q8GWP1		Prefoldin chaperone subunit family protein;(source:Araport11)	Other	N/A	N/A	N/A	N/A	Other	N/A	Other	Other	N/A	Other	Nucleus	N/A	N/A	N/A	N/A	N/A						AT1G03760,AT5G59160,AT5G57980,AT2G47210,AT5G43010,AT5G22330,AT5G67630	-
AT1G03770	RING 1B	RING1B	F4I2H4	RING 1B (RING1B)	Encodes a nuclear localized protein with similarity to animal polycomb repressive core complex1 (PRC1) core component RING.Appears to function redundantly with ATRING1a, a close paralog. Both interact physically with CLF and LHP1 and appear to function together to repress class I KNOX gene expression.	Other	N/A	Other	N/A	Other	Other	N/A	Plastid	Other	N/A	Other	Nucleus	N/A	N/A	N/A	N/A	N/A						AT3G61740,AT4G02020,AT1G62020,AT5G45140,AT2G01320,AT2G23380	-
AT1G03780	targeting protein for XKLP2	TPX2	F4I2H7	TARGETING PROTEIN FOR XKLP2 (TPX2); (ATTPX2)	Homolog of vertebrate TPX2. Protein has three domains involved in nuclear targeting, one in nuclear export and two in microtubule binding. Involved in mitotic spindle assembly during late prophase and early prometaphase.	Plastid	N/A	Plastid	N/A	Plastid	Other	Plastid	Other	N/A	N/A	Other	Nucleus	N/A	N/A	No	N/A	N/A						AT4G32830	-
AT1G03790	Zinc finger C-x8-C-x5-C-x3-H type family protein	TZF4	Q9ZWA1	(ATTZF4);TANDEM CCCH ZINC FINGER PROTEIN 4 (TZF4);SOMNUS (SOM)	Encodes SOMNUS (SOM), a nucleus-localized CCCH-type zinc finger protein. SOM negatively regulates light-dependent seed germination downstream of PIL5 (AT2G20180).	Other	N/A	Other	Other	N/A	Other	N/A	Other	Other	N/A	Other	Plastid	N/A	C	N/A	N/A	N/A						-	-
AT1G03800	ERF domain protein 10		Q08A59	ARABIDOPSIS THALIANA RF DOMAIN PROTEIN 10 (ATERF10);ERF DOMAIN PROTEIN 10 (ERF10)	encodes a member of the ERF (ethylene response factor) subfamily B-1 of ERF/AP2 transcription factor family (ATERF-10). The protein contains one AP2 domain. There are 15 members in this subfamily including ATERF-3, ATERF-4, ATERF-7, and leafy petiole.	Other	N/A	N/A	Other	N/A	Other	N/A	Other	Other	N/A	Other	Nucleus	N/A	N/A	N/A	N/A	N/A						-	-
AT1G03810	Nucleic acid-binding OB-fold-like protein	F11M21.26	Q9ZWA3		Nucleic acid-binding, OB-fold-like protein;(source:Araport11)	Unknown	N/A	N/A	N/A	N/A	Plastid	N/A	Other	N/A	N/A	Other	N/A	possibly plastid	C	N/A	N/A	N/A						-	-
AT1G03820	At1g03820	F11M21.25	Q9ZWA4		E6-like protein;(source:Araport11)	Other	N/A	N/A	N/A	N/A	Other	N/A	Other	N/A	N/A	Signal Peptide	N/A	ER	S	N/A	N/A	N/A						-	-
AT1G03830	guanylate-binding family protein	At1g03830	F4I2I5		guanylate-binding family protein;(source:Araport11)	Other	N/A	N/A	N/A	Plastid	Other	N/A	Other	Other	N/A	Other	Nucleus	N/A	N/A	N/A	N/A	N/A						-	-
AT1G03840	C2H2 and C2HC zinc fingers superfamily protein	At1g03840	C0SUS5	INDETERMINATE DOMAIN 3 (IDD3);MAGPIE (MGP)	MGP is a nuclear-localized putative transcription factor with three zinc finger domains. MGP can interact with three proteins implicated in root patterning: SCR, SHR, and JKD in Y2H assays, and these interactions depend on the first zinc finger in MGP. MGP appears to be a direct transcriptional target of SHR and SCR, based on promoter binding assays, though it is not expressed in the QC, based on…	Other	N/A	Other	Other	N/A	Other	N/A	Other	Other	N/A	Other	Nucleus	N/A	N/A	N/A	N/A	N/A						AT4G37650,AT3G54220,AT5G03150	-
AT1G03850	Glutaredoxin family protein			GLUTAREDOXIN 13 (ATGRXS13); (ROXY18);GLUTAREDOXIN 13 (GRXS13)	Encodes glutaredoxin ATGRXS13, required to facilitate Botrytis cinerea infection of Arabidopsis thaliana plants. Sylvain La Camera et al (2011, PMID:21756272) reported a third splice variant in addition to the two annotated in TAIR10. It is a member of the CC-type glutaredoxin (ROXY) family that has been shown to interact with the transcription factor TGA2 and suppress ORA59 promoter activity.	Plastid	N/A	N/A	Other	N/A	Plastid	N/A	Plastid	N/A	N/A	Other	N/A	N/A	C	No	N/A	N/A						-	-
AT1G03860	prohibitin 2	AXX17_At1g03130	A0A178WBG3	PROHIBITIN 2 (ATPHB2);PROHIBITIN 2 (PHB2)	prohibitin 2	Dual	Mitochondria	Dual	N/A	Dual	Mitochondria	Dual	Plastid	Mitochondria	Other	Signal Peptide	N/A	N/A	S	No	N/A	N/A						AT5G40770,AT1G07510,AT1G07670,AT1G80410,AT2G29080,AT3G03420,AT3G22845,AT3G63150,AT4G16700,AT5G13780,AT2G13680,AT5G19610,AT3G07680,AT1G10130,AT3G27280,AT1G13980	AT5G40770,AT1G07510,AT2G29080,AT3G03420,AT3G63150,AT4G16700,AT2G13680,AT3G27280
AT1G03870	FASCICLIN-like arabinoogalactan 9		B3LF88	FASCICLIN-LIKE ARABINOOGALACTAN 9 (FLA9)	fasciclin-like arabinogalactan-protein 9 (Fla9)	Other	Other	Other	Other	Other	Other	Other	N/A	Other	N/A	Signal Peptide	N/A	ER	S	N/A	N/A	N/A						-	-
AT1G03880	cruciferin 2	AXX17_At1g03150	A0A178W5K4	CRUCIFERIN B (CRB);CRUCIFERIN 2 (CRU2)	Protein is tyrosine-phosphorylated and its phosphorylation state is modulated in response to ABA in Arabidopsis thaliana seeds.	Other	N/A	N/A	N/A	Other	Other	N/A	N/A	Other	N/A	Signal Peptide	Nucleus	ER	S	N/A	N/A	N/A						-	-
AT1G03890	RmlC-like cupins superfamily protein	CRD	Q9ZWA9		RmlC-like cupins superfamily protein;(source:Araport11)	Other	N/A	N/A	N/A	N/A	Other	N/A	N/A	Other	N/A	Signal Peptide	N/A	ER	S	N/A	N/A	N/A						-	-
AT1G03900	non-intrinsic ABC protein 4	AXX17_At1g03170	A0A178WMR3	NON-INTRINSIC ABC PROTEIN 4 (ATNAP4);ATP-BINDING CASSETTE I18 (ABCI18);NON-INTRINSIC ABC PROTEIN 4 (NAP4)	member of NAP family, an heterogeneous subfamily of the ATP-binding Cassette (ABC) superfamily of membrane transporters. The NAPs proteins are characterized by having only one nucleotide-binding folds (NBFs) domain.	Other	N/A	N/A	N/A	Other	Other	N/A	Other	N/A	N/A	Other	N/A	N/A	N/A	N/A	N/A	N/A						AT1G60070,AT4G11380	-
AT1G03905	P-loop containing nucleoside triphosphate hydrolases superfamily protein	ABCI19	Q3EDJ0	NON-INTRINSIC ABC PROTEIN 4 (ATNAP4);ATP-BINDING CASSETTE I19 (ABCI19)	P-loop containing nucleoside triphosphate hydrolases superfamily protein;(source:Araport11)	Other	N/A	N/A	Other	Other	Other	N/A	Other	N/A	N/A	Other	Nucleus	N/A	N/A	N/A	N/A	N/A						AT1G03905,AT3G58560	-
AT1G03910	Cactin	CTN	F4I2J8	CACTIN (CTN)	Encodes the Arabidopsis homolog of a conserved eukaryotic protein without known functional domains. The protein that localizes to nuclear speckles and colocalizes with known splicing proteins.	Other	N/A	N/A	N/A	N/A	Other	N/A	Other	Other	N/A	Other	Nucleus	N/A	C	N/A	N/A	N/A						AT3G12280,AT2G47350,AT3G27530,AT3G55480,AT5G38710,AT1G10320,AT1G15200,AT1G17880,AT1G26590,AT1G34370,AT2G33370,AT2G34780,AT2G35690,AT3G04400,AT4G16760,AT4G20440,AT5G17690,AT5G23535,AT5G41770,AT5G44500,AT5G61970,AT5G63440,AT1G16610,AT2G28840,AT3G61150,AT3G30775,AT5G03470	-
AT1G03920	Protein kinase family protein	At1g03920	F4I2K0		Protein kinase family protein;(source:Araport11)	Other	N/A	Other	N/A	Other	Other	N/A	Other	N/A	N/A	Other	Nucleus	N/A	N/A	N/A	N/A	N/A						AT1G03920,AT3G11910,AT5G18200,AT1G10350,AT5G15680,AT3G27000,AT3G28710,AT1G16330,AT1G09460,AT2G45200,AT1G20970,AT5G60790,AT4G19050	-
AT1G03930	dual specificity kinase 1	CKL9	Q9ZWB3	DUAL SPECIFICITY KINASE 1 (ADK1);CASEIN KINASE I-LIKE 9 BETA (CKL9BETA);CASEIN KINASE I-LIKE 9 ALPHA (CKL9ALPHA)	Phosphorylates serine, threonine, and tyrosine	Other	N/A	Other	N/A	Other	Other	N/A	Other	Other	Other	Other	Nucleus	N/A	N/A	N/A	N/A	N/A						AT1G07180,AT1G20260,AT1G21700,AT2G19980,AT3G58180,AT3G59845,AT3G62870,AT4G17190,AT5G15070,AT5G64960,AT1G80190,AT5G41190,AT3G51270,AT1G31660,AT2G42520,AT1G49540,AT3G59410,AT5G13680,AT3G09720,AT1G42440,AT3G10530,AT2G47420,AT4G35800,AT1G07990,AT5G13570,AT3G12340,AT1G20760,AT3G07050,AT5G27470,AT2G43750,AT3G29320,AT4G26780,AT3G03490,AT2G14120,AT1G53240,AT1G74310,AT1G33040,AT5G10660,AT1G20970,AT3G05540…	-
AT1G03940	HXXXD-type acyl-transferase family protein	3AT1	Q9ZWB4		HXXXD-type acyl-transferase family protein;(source:Araport11)	Other	N/A	N/A	N/A	N/A	Other	N/A	Mitochondria	Other	N/A	Chloroplast Transit Peptide	N/A	N/A	N/A	N/A	N/A	N/A						-	-
AT1G03950	vacuolar protein sorting-associated protein 2.3	VPS2.3	Q941D5	VACUOLAR PROTEIN SORTING-ASSOCIATED PROTEIN 2.3 (VPS2.3)	vacuolar protein sorting-associated protein 2.3;(source:Araport11)	Other	N/A	N/A	Other	N/A	Other	N/A	Other	Other	N/A	Other	N/A	N/A	N/A	N/A	N/A	N/A						-	-
AT1G03960	Calcium-binding EF hand family protein	B''EPSILON	Q84JI6		Calcium-binding EF hand family protein;(source:Araport11)	Other	N/A	N/A	N/A	Other	Other	N/A	Plastid	Other	N/A	Other	N/A	N/A	N/A	N/A	N/A	N/A						AT3G25800,AT1G07270	-
AT1G03970	G-box binding factor 4		A0A178WKF4	G-BOX BINDING FACTOR 4 (GBF4)	encodes a basic leucine zipper G-box binding factor that can bind to G-box motifs only as heterodimers with GBF2 or GBF3. A single amino acid change can confer G-box binding as homodimers.	Other	N/A	Other	Other	N/A	Other	Other	Other	Other	Other	Mitochondrial Transit Peptide	Plastid	possibly plastid	C	N/A	N/A	N/A						AT2G46270,AT4G01120	-
AT1G03980	phytochelatin synthase 2			PHYTOCHELATIN SYNTHASE 2 (PCS2);PHYTOCHELATIN SYNTHASE 2 (ATPCS2)	Encodes a protein with phytochelatin synthase activity which binds Cd2+ and Cd-glutathione complexes with high affinity. The protein has been postulated to be involved in Cd2+ tolerance. AtPCS2 expression appears to be less than that of AtPCS1, explaining the inability of endogenous AtPCS2 to substitute for AtPCS1 in the cad1-3 mutant (AtPCS1 null).	Other	N/A	N/A	N/A	N/A	Other	N/A	Other	N/A	N/A	Other	Nucleus	N/A	N/A	N/A	N/A	N/A						-	-
AT1G03982	PAK-box/P21-Rho-binding family protein	RIC8	Q9ZWB8		PAK-box/P21-Rho-binding family protein;(source:Araport11)	Other	N/A	N/A	N/A	N/A	Other	N/A	Other	N/A	N/A	Other	Nucleus	N/A	N/A	N/A	N/A	N/A						-	-
AT1G03990	Long-chain fatty alcohol dehydrogenase family protein	FAO1	Q9ZWB9		Long-chain fatty alcohol dehydrogenase family protein;(source:Araport11)	Unknown	N/A	N/A	N/A	N/A	Mitochondria	N/A	N/A	N/A	N/A	Mitochondrial Transit Peptide	Mitochondria	possibly mitochondrial	M	N/A	N/A	N/A						-	-
AT1G04000	F21M11.6 protein	At1g04000	Q9ZWC0		hypothetical protein;(source:Araport11)	Other	N/A	N/A	N/A	N/A	Other	N/A	Other	N/A	N/A	Other	Nucleus	possibly mitochondrial	M	N/A	N/A	N/A						-	-
AT1G04010	phospholipid sterol acyl transferase 1	AXX17_At1g03310	A0A178W9Q7	ENHANCED RESPONSE TO PHYTOPHTHORA 1 (ERP1); (ATPSAT1);PHOSPHOLIPID STEROL ACYL TRANSFERASE 1 (PSAT1)	phospholipid sterol acyl transferase 1;(source:Araport11)	Other	N/A	N/A	N/A	N/A	Other	N/A	N/A	Other	N/A	Signal Peptide	N/A	ER	S	N/A	N/A	N/A						-	-
AT1G04020	breast cancer associated RING 1		A0A2H1ZEA6	(ATBARD1);REPRESSOR OF WUSCHEL1 (ROW1);BREAST CANCER ASSOCIATED RING 1 (BARD1)	Encodes a protein containing two tandem BRCA1 C-Terminal (BRCT) domains, which function in phosphorylation-dependent protein-protein interactions. Loss of function mutations cause defects in meristem organization due to failure to repress WUS. BARD1 binds to WUS promoter and over expression of BARD reduces the extent of WUS expression.	Other	N/A	N/A	N/A	N/A	Other	N/A	Plastid	Other	N/A	Other	Nucleus	possibly ER	N/A	N/A	N/A	N/A						AT1G04020,AT1G03190,AT1G03330,AT4G21070,AT1G80210,AT3G18524,AT5G42470,AT5G60940,AT4G02070,AT4G14970,AT4G25540,AT4G27230,AT5G20850,AT1G04730,AT1G07370,AT1G12520,AT1G13060,AT1G21700,AT1G21710,AT1G24290,AT1G51710,AT1G55915,AT1G66740,AT1G67190,AT1G75230,AT1G76860,AT1G78870,AT1G80410,AT2G02760,AT2G31970,AT2G37690,AT2G42120,AT2G44580,AT2G44950,AT3G02820,AT3G05210,AT3G11630,AT3G18860,AT3G19210,AT3G28030…	-
AT1G04030	unknown protein				eisosome protein;(source:Araport11)	Other	N/A	N/A	N/A	N/A	Other	N/A	Other	N/A	N/A	Other	Nucleus	N/A	N/A	N/A	N/A	N/A						-	-
AT1G04040	HAD superfamily subfamily IIIB acid phosphatase	F21M11.2	Q9ZWC4		HAD superfamily, subfamily IIIB acid phosphatase;(source:Araport11)	Other	N/A	Other	N/A	Other	Other	Other	N/A	Other	N/A	Signal Peptide	N/A	ER	S	N/A	N/A	N/A						AT1G27320	-
AT1G04050	homolog of SU(var)3-9 1	SUVR1	Q946J2	SET DOMAIN PROTEIN 13 (SDG13);HOMOLOG OF SU(VAR)3-9 1 (SUVR1)	Encodes SUVR1, one of the four closely related Arabidopsis SUVR proteins that belong to the SU(VAR)3-9 subgroup of SET-domain proteins. Proteins containing the evolutionarily conserved SET domain are involved in regulation of eukaryotic gene expression and chromatin structure through their histone lysine methyltransferase (HMTase) activity. SUVR1, SUVR2 and SUVR4 proteins contain a novel domain a…	Other	N/A	Other	Other	Other	Other	Other	Other	Other	N/A	Other	Nucleus	N/A	N/A	N/A	N/A	N/A						-	-
AT1G04070	translocase of outer membrane 22-I	TOM9-1	O64497	(ATTOM22-I);TRANSLOCASE OF OUTER MEMBRANE 22-I (TOM22-I)	Subunit of the TOM complex, a translocase in the outer mitochondrial membrane that selectively allows proteins with a mitochondrial targeting sequence to enter the mitochondrion.	Mitochondria	N/A	N/A	Mitochondria	Mitochondria	Mitochondria	N/A	Other	Mitochondria	Mitochondria	Other	Nucleus	N/A	N/A	No	N/A	N/A						-	-
AT1G04080	Tetratricopeptide repeat (TPR)-like superfamily protein	PRP39	F4I448	(PRP39A); (PRP39)	Encodes a U1 small nuclear ribonucleoprotein (snRNP) factor involved in alternative splicing.	Other	N/A	N/A	N/A	Other	Other	N/A	Plastid	N/A	N/A	Other	N/A	N/A	N/A	N/A	N/A	N/A						AT3G50670,AT1G44910,AT4G30220,AT3G03340,AT1G11650,AT1G04510,AT3G27000,AT1G47500,AT3G03490,AT1G30000	-
AT1G04090	Plant protein of unknown function (DUF946)	At1g04090	Q501D1		vacuolar sorting-associated protein (DUF946);(source:Araport11)	Other	N/A	N/A	N/A	N/A	Other	N/A	Other	N/A	N/A	Other	N/A	N/A	N/A	N/A	N/A	N/A						-	-
AT1G04100	indoleacetic acid-induced protein 10	IAA10	Q38828	INDOLEACETIC ACID-INDUCED PROTEIN 10 (IAA10)	Auxin induced gene, IAA10 (IAA10).	Other	N/A	N/A	Other	N/A	Other	N/A	Other	Other	N/A	Other	N/A	N/A	N/A	N/A	N/A	N/A						-	-
AT1G04105	Uncharacterized protein (Fragment)	At1g04105	A0A1P8ASG6		hypothetical protein;(source:Araport11)	Unknown	N/A	N/A	N/A	N/A	N/A	N/A	N/A	N/A	N/A	Other	N/A	N/A	N/A	N/A	N/A	N/A						-	-
AT1G04110	Subtilase family protein	AXX17_At1g03400	A0A178WPN6	(ATSDD1);STOMATAL DENSITY AND DISTRIBUTION 1 (SDD1)	Initially identified as a mutation affecting stomatal development and distribution. Encodes a protein similar to serine proteases.	Other	Other	Other	N/A	Other	Other	N/A	N/A	Other	Other	Signal Peptide	N/A	ER	S	N/A	N/A	N/A						-	-
AT1G04120	multidrug resistance-associated protein 5	AXX17_At1g03410	A0A178WGC2	MULTIDRUG RESISTANCE-ASSOCIATED PROTEIN 5 (ATMRP5);MULTIDRUG RESISTANCE-ASSOCIATED PROTEIN 5 (MRP5);ARABIDOPSIS THALIANA ATP-BINDING CASSETTE C5 (ATABCC5);ATP-BINDING CASSETTE C5 (ABCC5);MULTIDRUG RESISTANCE PROTEIN 5 (MRP5)	encodes a high-affinity inositol hexakisphosphate transporter that plays a role in guard cell signaling and phytate storage. It is a member of MRP subfamily / ABC transporter subfamily C.	Other	N/A	Other	Other	Other	Other	N/A	N/A	N/A	N/A	Signal Peptide	Nucleus	N/A	S	N/A	N/A	N/A						-	-
AT1G04130	Tetratricopeptide repeat (TPR)-like superfamily protein	TPR2	F4I456	(AtTPR2);TETRATRICOPEPTIDE REPEAT 2 (TPR2)	Encodes one of the 36 carboxylate clamp (CC)-tetratricopeptide repeat (TPR) proteins (Prasad 2010, Pubmed ID: 20856808). Interacts with Hsp90/Hsp70 as co-chaperone.	Other	N/A	N/A	N/A	N/A	Other	N/A	Other	N/A	N/A	Other	N/A	N/A	N/A	N/A	N/A	N/A						AT5G52640,AT5G56000,AT1G60070,AT5G60340,AT1G72310,AT1G17745,AT2G37840,AT2G45490,AT3G01090,AT3G12580,AT5G22840,AT5G56030,AT1G14300,AT1G32750,AT1G74310,AT3G58610,AT4G26110,AT2G19480,AT1G16030	-
AT1G04140	Transducin family protein / WD-40 repeat family protein	At1g04140	F4I458		Transducin family protein / WD-40 repeat family protein;(source:Araport11)	Unknown	N/A	N/A	N/A	N/A	Plastid	N/A	Other	N/A	N/A	Chloroplast Transit Peptide	Plastid	possibly plastid	C	N/A	N/A	N/A						-	-
AT1G04150	C2 calcium/lipid-binding plant phosphoribosyltransferase family protein	At1g04150	O64492	MULTIPLE C2 DOMAIN AND TRANSMEMBRANE REGION PROTEIN 10 (MCTP10)	C2 calcium/lipid-binding plant phosphoribosyltransferase family protein;(source:Araport11)	Unknown	N/A	N/A	N/A	N/A	Other	N/A	N/A	N/A	N/A	Other	Nucleus	N/A	N/A	N/A	N/A	N/A						-	-
AT1G04160	myosin XI B	XI-B	F4I460	MYOSIN XI B (XIB);MYOSIN XI B (XI-B);MYOSIN XI-8 (XI-8);ARABIDOPSIS THALIANA MYOSIN XI B (ATXIB)	Encodes a member of the type XI myosin protein family involved in root hair elongation.	Other	N/A	N/A	N/A	Mitochondria	Other	N/A	Other	N/A	N/A	Other	Nucleus	N/A	N/A	N/A	N/A	N/A						AT1G04160,AT1G10170,AT1G12360,AT1G17140,AT1G21170,AT1G26830,AT1G29260,AT1G50030,AT1G70320,AT1G73570,AT2G07690,AT2G33240,AT3G03110,AT3G09900,AT3G11910,AT3G12110,AT3G22142,AT3G43810,AT3G56640,AT3G60860,AT4G00720,AT4G18905,AT5G02050,AT5G09350,AT5G12370,AT5G20570,AT5G27740,AT5G49030,AT1G07430,AT1G49490,AT1G49540,AT1G64790,AT2G01690,AT2G06210,AT2G17360,AT2G31660,AT2G39840,AT2G44270,AT2G44680,AT2G45695…	-
AT1G04170	eukaryotic translation initiation factor 2 gamma subunit	EIF2	O64490	EUKARYOTIC TRANSLATION INITIATION FACTOR 2 GAMMA SUBUNIT (EIF2 GAMMA)	protein synthesis initiation factor eIF2 gamma The mRNA is cell-to-cell mobile.	Other	Other	N/A	N/A	Other	Other	N/A	Plastid	Other	N/A	Other	N/A	N/A	N/A	N/A	N/A	N/A						AT1G03330,AT1G04170,AT5G17690,AT5G05470,AT3G59990,AT1G17130,AT1G48970,AT1G53880,AT1G60620,AT1G72560,AT1G77840,AT2G24490,AT2G34970,AT2G40290,AT2G40570,AT2G46280,AT3G07300,AT3G11400,AT3G13970,AT3G56150,AT3G56510,AT3G59410,AT4G11420,AT4G26840,AT4G34460,AT5G20920,AT5G25780,AT5G48870,AT5G54840,ATCG00160,AT1G07770,AT1G29940,AT1G76810,AT2G37600,AT2G42740,AT3G24830,AT3G53430,AT4G05440,AT4G30800,AT3G03600…	-
AT1G04180	YUCCA 9	AXX17_At1g03470	A0A178WB22	YUCCA 9 (YUC9)	YUCCA 9;(source:Araport11)	Other	N/A	N/A	N/A	N/A	Other	N/A	Other	N/A	N/A	Other	Nucleus	N/A	N/A	N/A	N/A	N/A						-	-
AT1G04190	Tetratricopeptide repeat (TPR)-like superfamily protein	AXX17_At1g03480	A0A178WLS7	TETRATRICOPEPTIDE REPEAT 3 (TPR3)	Encodes one of the 36 carboxylate clamp (CC)-tetratricopeptide repeat (TPR) proteins (Prasad 2010, Pubmed ID: 20856808) with potential to interact with Hsp90/Hsp70 as co-chaperones.	Other	N/A	N/A	N/A	Other	Other	N/A	Other	Other	N/A	Other	Nucleus	N/A	N/A	N/A	N/A	N/A						-	-
AT1G04200	Dyggve-melchior-clausen syndrome protein	At1g04200	Q8RWV1		dyggve-melchior-clausen syndrome protein;(source:Araport11)	Other	N/A	N/A	N/A	Other	Other	N/A	N/A	N/A	N/A	Other	N/A	N/A	N/A	N/A	N/A	N/A						AT1G21190,AT1G63660,AT3G46940,AT4G23930,AT4G39870,AT5G09550,AT2G30710,AT3G56340,AT3G57490,AT4G35830,AT4G35450	-
AT1G04210	Leucine-rich repeat protein kinase family protein	At1g04210	O64486		Encodes a putative Raf-related kinase.	Other	N/A	N/A	N/A	Other	Other	N/A	Other	N/A	N/A	Other	Nucleus	N/A	N/A	N/A	N/A	N/A						-	-
AT1G04220	3-ketoacyl-CoA synthase 2	KCS2	Q5XEP9	3-KETOACYL-COA SYNTHASE 2 (KCS2)	Encodes KCS2, a member of the 3-ketoacyl-CoA synthase family involved in the biosynthesis of VLCFA (very long chain fatty acids).	Other	N/A	N/A	Other	N/A	Other	N/A	N/A	Other	N/A	Other	Nucleus	N/A	N/A	N/A	N/A	N/A						AT1G78770,AT3G62870	-
AT1G04230	Protein of unknown function (DUF2361)	At1g04230	Q94K10		rRNA-processing EFG1-like protein (DUF2361);(source:Araport11)	Other	N/A	N/A	N/A	N/A	Other	N/A	Other	Other	N/A	Other	Mitochondria	N/A	M	N/A	N/A	N/A						AT4G25630,AT1G75560	-
AT1G04240	AUX/IAA transcriptional regulator family protein			INDOLE-3-ACETIC ACID INDUCIBLE 3 (IAA3);SHORT HYPOCOTYL 2 (SHY2)	SHY2/IAA3 regulates multiple auxin responses in roots. It is induced rapidly by IAA, and has been shown to be phosphorylated by oat phytochrome A in vitro.	Other	N/A	N/A	Other	N/A	Other	N/A	Other	Other	N/A	Other	Nucleus	N/A	N/A	N/A	N/A	N/A						AT1G19850,AT2G18790,AT3G62980,AT4G14560	-
AT1G04250	AUX/IAA transcriptional regulator family protein	IAA17	P93830	AUXIN RESISTANT 3 (AXR3); (ATIAA17);INDOLE-3-ACETIC ACID INDUCIBLE 17 (IAA17)	Transcription regulator acting as repressor of auxin-inducible gene expression. Auxin-inducible AUX/IAA gene. Short-lived nuclear protein with four conserved domains. Domain III has homology to beta alpha alpha dimerization and DNA binding domains. Involved in auxin signaling and is a positive modulator of natural leaf senescence. Auxin induces the degradation of the protein in a dosage-dependent…	Other	N/A	Other	Other	Other	Other	Other	Other	Other	Other	Other	N/A	N/A	N/A	N/A	N/A	N/A						AT3G62980,AT4G14560	-
AT1G04260	CAMV movement protein interacting protein 7	PRA1D	P93829	CAMV MOVEMENT PROTEIN INTERACTING PROTEIN 7 (MPI7);PRENYLATED RAB ACCEPTOR 1.D (PRA1.D);CAMV MOVEMENT PROTEIN INTERACTING PROTEIN 7 (MPIP7)	Encodes protein that interacts with CaMV movement protein. Colocalizes in the cytoplasm with the movement protein. Has similarity to mammalian proteins (such as the rat PRA1) which have been described as rab acceptors.	Other	N/A	Other	Other	Other	Other	Other	N/A	Other	N/A	Other	N/A	N/A	N/A	N/A	N/A	N/A						AT1G02130,AT1G04260,AT1G02690,AT5G58000,AT3G09900,AT1G06400,AT2G22290,AT5G27970,AT3G05710,AT3G05000,AT2G30710,AT1G13210,AT1G10130,AT1G14230,AT1G08750,AT5G53480,AT3G21700,AT2G36300,AT1G65920,AT1G30890,AT1G28490,AT4G19640	-
AT1G04270	cytosolic ribosomal protein S15	RPS15A	Q08112	CYTOSOLIC RIBOSOMAL PROTEIN S15 (RPS15)	Encodes cytosolic ribosomal protein S15.	Other	Other	Other	Other	Dual	Other	Other	Other	Other	Other	Other	Nucleus	N/A	N/A	N/A	N/A	N/A						AT1G03530,AT1G25420,AT5G41770,AT4G17620,AT1G06380	-
AT1G04280	P-loop containing nucleoside triphosphate hydrolases superfamily protein	At1g04280	Q0WUY1		P-loop containing nucleoside triphosphate hydrolases superfamily protein;(source:Araport11)	Mitochondria	N/A	N/A	N/A	Mitochondria	Mitochondria	N/A	Other	N/A	N/A	Other	Nucleus	N/A	N/A	No	N/A	N/A						-	-
AT1G04290	Thioesterase superfamily protein	At1g04290	P93828		Thioesterase superfamily protein;(source:Araport11)	Other	N/A	Other	N/A	Other	Other	Other	Other	N/A	N/A	Other	N/A	N/A	N/A	N/A	N/A	N/A						AT1G04290,AT1G68100,AT1G18080,AT1G22840,AT3G57490,AT4G30800,AT4G36020,AT1G09640,AT5G12410,AT3G48930	-
AT1G04300	TRAF-like superfamily protein	TRAF1B	A8MQL1	TUMOR NECROSIS FACTOR RECEPTOR-ASSOCIATED FACTOR 1B (TRAF1B); (MUSE13)	Encodes MUSE13, a TRAF domain protein. Regulates the turnover of nucleotide-binding domain and leucine-rich repeat-containing (NLR) immune receptors SNC1 and RPS2. Loss of both MUSE13 and MUSE14 leads to enhanced pathogen resistance, NLR accumulation, and autoimmunity.In addition, MUSE13/14 physically interact with ATG6 and appear to regulate ATG6 ubiquitination and thus formation of autophagosom…	Other	N/A	N/A	N/A	N/A	Other	N/A	N/A	Other	N/A	Other	Nucleus	N/A	N/A	N/A	N/A	N/A						-	-
AT1G04310	ethylene response sensor 2	ERS2	P93825	ETHYLENE RESPONSE SENSOR 2 (ERS2)	encodes an ethylene receptor related to bacterial two-component histidine kinases.	Other	N/A	N/A	Other	N/A	Other	N/A	N/A	Other	N/A	Signal Peptide	N/A	ER	S	N/A	N/A	N/A						-	-
AT1G04330	At1g04330	At1g04330	O22691	(PH2)	A proline/serine rich protein of unknown function. It interacts with defense related MAP kinase MPK6 and others. May be involved in signaling during defense or stress response.	Unknown	N/A	N/A	N/A	N/A	Plastid	N/A	Other	N/A	N/A	Mitochondrial Transit Peptide	N/A	N/A	C	N/A	N/A	N/A						-	-
AT1G04340	HR-like lesion-inducing protein-related	At1g04340	O22690		HR-like lesion-inducing protein-like protein;(source:Araport11)	Unknown	N/A	N/A	N/A	Mitochondria	Other	N/A	N/A	N/A	N/A	Signal Peptide	Nucleus	ER	S	N/A	N/A	N/A						-	-
AT1G04350	2-oxoglutarate (2OG) and Fe(II)-dependent oxygenase superfamily protein	At1g04350	P93824		encodes a protein whose sequence is similar to 2-oxoglutarate-dependent dioxygenase	Other	N/A	N/A	N/A	N/A	Other	N/A	Other	Other	N/A	Other	N/A	N/A	N/A	N/A	N/A	N/A						-	-
AT1G04360	RING/U-box superfamily protein	ATL1	P93823	ARABIDOPSIS TOXICOS EN LEVADURA 1 (ATL1)	RING/U-box superfamily protein;(source:Araport11)	Other	N/A	N/A	Other	N/A	Other	N/A	N/A	N/A	N/A	Mitochondrial Transit Peptide	Nucleus	N/A	N/A	N/A	N/A	N/A						-	-
AT1G04370	Ethylene-responsive element binding factor 14	At1g04370	C0SUS6	ETHYLENE-RESPONSIVE ELEMENT BINDING FACTOR 14 (ATERF14); (ERF97);ETHYLENE-RESPONSIVE ELEMENT BINDING FACTOR 14 (ERF14)	encodes a member of the ERF (ethylene response factor) subfamily B-3 of ERF/AP2 transcription factor family. The protein contains one AP2 domain. There are 18 members in this subfamily including ATERF-1, ATERF-2, AND ATERF-5.	Other	N/A	N/A	Other	N/A	Other	N/A	Other	Other	Other	Other	Nucleus	N/A	N/A	N/A	N/A	N/A						-	-
AT1G04380	2-oxoglutarate (2OG) and Fe(II)-dependent oxygenase superfamily protein	At1g04380	P93821		encodes a protein similar to a 2-oxoglutarate-dependent dioxygenase	Other	N/A	N/A	N/A	N/A	Other	N/A	Other	Other	N/A	Other	N/A	N/A	N/A	N/A	N/A	N/A						-	-
AT1G04390	BTB/POZ domain-containing protein	At1g04390	P93820		BTB/POZ domain-containing protein;(source:Araport11)	Other	N/A	N/A	N/A	N/A	Other	N/A	Other	N/A	N/A	Other	Nucleus	N/A	N/A	N/A	N/A	N/A						-	-
AT1G04400	cryptochrome 2	CRY2	Q96524	CRYPTOCHROME 2 (CRY2); (FHA); (ATCRY2); (PHH1); (AT-PHH1)	Blue light receptor mediating blue-light regulated cotyledon expansion and flowering time. Positive regulator of the flowering-time gene CONSTANS. This gene possesses a light-induced CNT2 N-terminal homodimerisation domain.Involved in blue-light induced stomatal opening. Involved in triggering chromatin decondensation. An 80-residue motif (NC80) is sufficient to confer CRY2's physiological functi…	Other	N/A	Other	Other	Other	Other	Other	Plastid	N/A	Other	Other	Nucleus	N/A	N/A	N/A	N/A	N/A						AT1G04400,AT2G18790,AT2G32950,AT5G58230,AT4G33760	-
AT1G04410	Lactate/malate dehydrogenase family protein	AXX17_At1g03690	A0A178W4H0	CYTOSOLIC-NAD-DEPENDENT MALATE DEHYDROGENASE 1 (c-NAD-MDH1)	predicted to encode a cytosolic malate dehydrogenase.	Plastid	Other	Plastid	Other	Dual	Other	Plastid	N/A	Other	N/A	Signal Peptide	N/A	N/A	N/A	No	N/A	N/A						AT1G04410,AT5G42980,AT5G12210	AT1G04410,AT5G42980
AT1G04420	NAD(P)-linked oxidoreductase superfamily protein	At1g04420	Q8VZ23		NAD(P)-linked oxidoreductase superfamily protein;(source:Araport11)	Plastid	Plastid	Plastid	N/A	Plastid	Plastid	Plastid	Other	N/A	N/A	Chloroplast Transit Peptide	Plastid	plastid	C	No	N/A	N/A						AT1G22210,AT2G33210	AT2G33210
AT1G04430	S-adenosyl-L-methionine-dependent methyltransferases superfamily protein	At1g04430	Q940J9		S-adenosyl-L-methionine-dependent methyltransferases superfamily protein;(source:Araport11)	Other	N/A	Other	Other	Mitochondria	Other	N/A	N/A	N/A	N/A	Signal Peptide	Mitochondria	possibly mitochondrial	S	N/A	N/A	N/A						-	-
AT1G04440	casein kinase like 13	CKL13	Q5XF24	CASEIN KINASE LIKE 13 (CKL13)	Member of CKL gene family (CKL-C group).	Other	N/A	N/A	N/A	Other	Other	N/A	Other	Other	N/A	Other	Nucleus	N/A	N/A	N/A	N/A	N/A						-	-
AT1G04445	C2H2-like zinc finger protein				C2H2-like zinc finger protein;(source:Araport11)	Other	N/A	N/A	N/A	N/A	Other	N/A	Other	N/A	N/A	Mitochondrial Transit Peptide	Plastid	possibly plastid	C	N/A	N/A	N/A						-	-
AT1G04450	ROP-interactive CRIB motif-containing protein 3	RIC3	F4I5N6	ROP-INTERACTIVE CRIB MOTIF-CONTAINING PROTEIN 3 (RIC3)	Encodes a member of a novel protein family that contains contain a CRIB (for Cdc42/Rac-interactive binding) motif required for their specific interaction with GTP-bound Rop1 (plant-specific Rho GTPase). It interacts with Rop1 and is involved in pollen tube growth and function, and exocytosis in the pollen tube tip. The protein most similar to RIC1 (family subgroup III). Gene is expressed predomin…	Other	N/A	N/A	N/A	N/A	Other	N/A	Other	N/A	N/A	Other	Nucleus	N/A	N/A	N/A	N/A	N/A						AT3G51300	-
AT1G04455					hypothetical protein;(source:Araport11)	Unknown	N/A	N/A	N/A	N/A	N/A	N/A	N/A	N/A	N/A	Mitochondrial Transit Peptide	N/A	N/A	M	N/A	N/A	N/A						-	-
AT1G04470	Protein of unknown function (DUF810)	F19P19.6	P93812		hypothetical protein (DUF810);(source:Araport11)	Unknown	N/A	N/A	N/A	N/A	Other	N/A	Plastid	N/A	N/A	Other	Nucleus	N/A	N/A	N/A	N/A	N/A						-	-
AT1G04480	Ribosomal protein L14p/L23e family protein		Q1H559		Ribosomal protein L14p/L23e family protein;(source:Araport11)	Other	Other	N/A	N/A	Other	Other	Other	Other	N/A	Other	Mitochondrial Transit Peptide	Mitochondria	N/A	M	N/A	N/A	N/A						AT1G02680,AT1G13320,AT1G26320,AT1G54560,AT1G55730,AT1G63370,AT2G33370,AT2G44510,AT3G06470,AT3G13445,AT3G13560,AT3G26590,AT3G48990,AT3G53870,AT3G62870,AT4G10920,AT4G14240,AT4G25780,AT4G29430,AT5G14520,AT5G62880,AT1G16350,AT3G23570,AT3G44610,AT5G18380,AT1G55520,AT2G22425,AT5G08420,AT4G15770,AT3G16840,AT3G16810,AT1G52930,AT1G06380,AT1G29900,AT3G24090,AT5G53460,AT4G27640,AT2G37270,AT2G18220,AT3G25520	-
AT1G04490	Protein of unknown function (DUF3527)	At1g04490	Q67XK9		hypothetical protein (DUF3527);(source:Araport11)	Other	N/A	N/A	N/A	N/A	Other	N/A	Other	N/A	N/A	Other	Nucleus	N/A	N/A	N/A	N/A	N/A						-	-
AT1G04500	CCT motif family protein	At1g04500	Q1PFY7		CCT motif family protein;(source:Araport11)	Other	N/A	N/A	N/A	N/A	Other	N/A	Other	N/A	N/A	Other	Nucleus	N/A	N/A	N/A	N/A	N/A						-	-
AT1G04510	MOS4-associated complex 3A	PRP19A	Q94BR4	MOS4-ASSOCIATED COMPLEX 3A (MAC3A)	Encodes MAC3A, a U-box proteins with homology to the yeast and human E3 ubiquitin ligase Prp19. Associated with the MOS4-Associated Complex (MAC). Involved in plant innate immunity.	Other	N/A	Other	Other	Other	Other	Other	Plastid	Other	N/A	Other	Nucleus	N/A	N/A	N/A	N/A	N/A						AT1G04510,AT1G01350,AT1G04080,AT1G03330,AT4G15900,AT5G03540,AT1G09770,AT3G16650,AT1G20960,AT1G10580,AT3G13210,AT4G21660,AT4G21110,AT1G17130,AT5G64270,AT3G47120,AT1G09760,AT1G06960,AT3G18790,AT2G32600,AT1G14640,AT3G26560,AT1G80070,AT5G06160,AT3G55200,AT1G65660,AT3G07590,AT2G47640,AT1G20580,AT4G30220,AT5G28740,AT1G80930,AT1G17070,AT2G23930,AT2G41500,AT1G44910,AT1G11650,AT3G50670,AT3G03340,AT5G16260…	-
AT1G04520	plasmodesmata-located protein 2	CRRSP3	Q6NM73	PLASMODESMATA-LOCATED PROTEIN 2 (PDLP2)	Encodes a plasmodesmal protein that may be involved in the intercellular movement of molecules through the plasmodesmata.	Other	N/A	Other	Other	N/A	Other	N/A	N/A	Other	N/A	Signal Peptide	N/A	ER	S	N/A	N/A	N/A						-	-
AT1G04530	Tetratricopeptide repeat (TPR)-like superfamily protein	TPR4	Q8VZ31	TETRATRICOPEPTIDE REPEAT 4 (TPR4)	Encodes one of the 36 carboxylate clamp (CC)-tetratricopeptide repeat (TPR) proteins (Prasad 2010, Pubmed ID: 20856808) with potential to interact with Hsp90/Hsp70 as co-chaperones.	Other	N/A	N/A	N/A	N/A	Other	N/A	Other	Other	N/A	Other	N/A	N/A	N/A	N/A	N/A	N/A						-	-
AT1G04540	Calcium-dependent lipid-binding (CaLB domain) family protein	At1g04540	F4I5P7		Calcium-dependent lipid-binding (CaLB domain) family protein;(source:Araport11)	Unknown	N/A	N/A	N/A	N/A	Other	N/A	Plastid	N/A	N/A	Chloroplast Transit Peptide	Nucleus	N/A	S	N/A	N/A	N/A						-	-
AT1G04550	AUX/IAA transcriptional regulator family protein	IAA12	Q38830	BODENLOS (BDL);INDOLE-3-ACETIC ACID INDUCIBLE 12 (IAA12)	IAA12/BDL plays a role in auxin-mediated processes of apical-basal patterning in the embryo. bdl mutants lack a primary root meristem	Other	N/A	N/A	Other	Other	Other	Other	Plastid	Other	N/A	Other	N/A	N/A	N/A	N/A	N/A	N/A						AT1G12820,AT3G62980,AT4G03190	-
AT1G04555	Transmembrane protein	At1g04555	Q1G3F4		transmembrane protein;(source:Araport11)	Unknown	N/A	N/A	N/A	N/A	Other	N/A	N/A	N/A	N/A	Signal Peptide	Mitochondria	N/A	S	N/A	N/A	N/A						-	-
AT1G04560	AWPM-19-like family protein	At1g04560	O23029		AWPM-19-like family protein;(source:Araport11)	Unknown	N/A	N/A	N/A	N/A	Other	N/A	N/A	N/A	N/A	Signal Peptide	N/A	ER	S	N/A	N/A	N/A						-	-
AT1G04570	Major facilitator superfamily protein	At1g04570	F4I5Q2		Major facilitator superfamily protein;(source:Araport11)	Unknown	N/A	N/A	N/A	N/A	Plastid	N/A	N/A	N/A	N/A	Chloroplast Transit Peptide	Plastid	possibly plastid	C	N/A	N/A	N/A						-	-
AT1G04580	aldehyde oxidase 4	AAO4	Q7G191	ALDEHYDE OXIDASE 4 (AAO4);ALDEHYDE OXIDASE 4 (AO4);ALDEHYDE OXIDASE 2 (ATAO2);ARABDOPSIS THALIANA ALDEHYDE OXIDASE 4 (ATAO-4)	Encodes aldehyde oxidase AAO4 preferentially expressed in developing seeds.	Other	N/A	N/A	N/A	N/A	Other	N/A	Other	Plastid	N/A	Other	Nucleus	N/A	N/A	N/A	N/A	N/A						-	-
AT1G04590					PPR containing-like protein;(source:Araport11)	Mitochondria	N/A	N/A	N/A	Mitochondria	Mitochondria	N/A	Other	N/A	N/A	Mitochondrial Transit Peptide	Mitochondria	mitochondrial	M	No	N/A	N/A						-	-
AT1G04600	myosin XI A	XI-A	F4I5Q6	MYOSIN XI A (XIA); (ATXIA)	member of Myosin-like proteins	Other	N/A	N/A	N/A	Other	Other	N/A	Other	N/A	Other	Other	Nucleus	N/A	N/A	N/A	N/A	N/A						-	-
AT1G04610	YUCCA 3	YUC3	O23024	YUCCA 3 (YUC3)	YUCCA 3;(source:Araport11)	Other	N/A	N/A	N/A	N/A	Other	N/A	Other	N/A	N/A	Other	Nucleus	N/A	N/A	N/A	N/A	N/A						-	-
AT1G04620	coenzyme F420 hydrogenase family / dehydrogenase beta subunit family	HCAR	Q8GS60	7-HYDROXYMETHYL CHLOROPHYLL A (HMCHL) REDUCTASE (HCAR)	Encodes a 7-hydroxymethyl chlorophyll a reductase, an enzyme of the chlorophyll cycle that converts 7-hydroxymethyl chlorophyll a to chlorophyll a.	Plastid	Plastid	N/A	N/A	Plastid	Plastid	N/A	Other	N/A	N/A	Mitochondrial Transit Peptide	Plastid	possibly mitochondrial	C	No	N/A	N/A						-	-
AT1G04625	Polynucleotidyl transferase ribonuclease H-like superfamily protein	At1g04625	F4I5Q9		Polynucleotidyl transferase, ribonuclease H-like superfamily protein;(source:Araport11)	Unknown	N/A	N/A	N/A	N/A	Mitochondria	N/A	N/A	N/A	N/A	Chloroplast Transit Peptide	N/A	ER	M	N/A	N/A	N/A						-	-
AT1G04630	GRIM-19 protein	MEE4	Q8RWA7	MATERNAL EFFECT EMBRYO ARREST 4 (MEE4)	GRIM-19 protein;(source:Araport11)	Mitochondria	Mitochondria	Mitochondria	N/A	Mitochondria	Mitochondria	Mitochondria	N/A	Mitochondria	Mitochondria	Other	N/A	N/A	N/A	Mitochondria	OXPHOS	Complex I	5LNK	q	Bos	Yes	22;23;24;25;29;30;33;34;35;36;37;38;39;42;53;57;59;60;61;63;64;65;67;68;69;71;72;75;78;79;82;93;134;135	-	-
AT1G04635	ribonuclease P family protein / Rpp14 family protein	EMB1687	Q6AWV1	EMBRYO DEFECTIVE 1687 (EMB1687);A. THALIANA HOMOLOG OF YEAST POP5 (POP5); (ATPOP5)	ribonuclease P family protein / Rpp14 family protein;(source:Araport11)	Other	N/A	Other	Other	N/A	Other	N/A	Other	Other	N/A	Other	N/A	N/A	N/A	N/A	N/A	N/A						AT2G43190,AT1G76010,AT2G47290,AT4G01790	-
AT1G04640	lipoyltransferase 2	AXX17_At1g03970	A0A178WI01	LIPOYLTRANSFERASE 2 (LIP2)	Lipoyltransferase, located in mitochondria but not found in chloroplasts	Mitochondria	Mitochondria	Mitochondria	N/A	Mitochondria	Mitochondria	Mitochondria	Other	Other	Mitochondria	Other	N/A	N/A	M	No	N/A	N/A						AT1G32470,AT1G07660,AT3G22590	AT1G32470
AT1G04645	Plant self-incompatibility protein S1 family	SPH5	O23020		Plant self-incompatibility protein S1 family;(source:Araport11)	Unknown	N/A	N/A	N/A	N/A	Other	N/A	N/A	N/A	N/A	Signal Peptide	N/A	ER	S	N/A	N/A	N/A						-	-
AT1G04650	unknown protein			FIDGETIN-LIKE-1 INTERACTING PROTEIN (FLIP)	FLIP is a member of a conserved gene family with wide distribution across taxa. In Arabidopsis, it forms a complex with FIGL1 regulates meiotic crossover formation via RAD51 and DMC1.	Other	N/A	N/A	N/A	N/A	Other	N/A	Other	N/A	N/A	Other	Nucleus	N/A	N/A	N/A	N/A	N/A						-	-
AT1G04660	glycine-rich protein	At1g04660	O23018		glycine-rich protein;(source:Araport11)	Other	N/A	N/A	N/A	N/A	Other	N/A	Plastid	Other	N/A	Signal Peptide	N/A	ER	S	N/A	N/A	N/A						-	-
AT1G04670	Putative uncharacterized protein	At1g04670	Q5Q0I9		hypothetical protein;(source:Araport11)	Unknown	N/A	N/A	N/A	N/A	Mitochondria	N/A	Other	N/A	N/A	Mitochondrial Transit Peptide	N/A	mitochondrial	M	N/A	N/A	N/A						-	-
AT1G04680	Pectin lyase-like superfamily protein	AXX17_At1g04020	A0A178W464		Pectin lyase-like superfamily protein;(source:Araport11)	Other	N/A	N/A	N/A	Other	Other	N/A	Other	Other	N/A	Signal Peptide	N/A	ER	S	N/A	N/A	N/A						-	-
AT1G04690	potassium channel beta subunit 1	KAB1	O23016	(KV-BETA1);POTASSIUM CHANNEL BETA SUBUNIT 1 (KAB1)	potassium channel beta subunit 1;(source:Araport11)	Other	N/A	Other	N/A	Other	Other	N/A	Other	Other	N/A	Mitochondrial Transit Peptide	N/A	N/A	N/A	N/A	N/A	N/A						AT1G04690,AT1G02690,AT5G46240,AT2G33210,AT5G59520,AT3G06720,AT4G22200	-
AT1G04700	PB1 domain-containing protein tyrosine kinase	At1g04700	F4I5S1		PB1 domain-containing protein tyrosine kinase;(source:Araport11)	Other	N/A	Other	N/A	Other	Other	N/A	Other	N/A	N/A	Other	Nucleus	N/A	N/A	N/A	N/A	N/A						-	-
AT1G04710	peroxisomal 3-ketoacyl-CoA thiolase 4	AXX17_At1g04050	A0A178W7T5	3-KETO-ACYL-COA THIOLASE 1 (KAT1);PEROXISOMAL 3-KETOACYL-COA THIOLASE 4 (PKT4)	EC2.3.1.16 thiolase. Its transcript levels change after inducing MUTE expression in a mute background.	Other	Other	Other	Other	Other	Other	Other	Other	Other	N/A	Other	N/A	N/A	M	N/A	N/A	N/A						AT1G04710,AT1G29260,AT5G52640,AT3G49660	-
AT1G04730	P-loop containing nucleoside triphosphate hydrolases superfamily protein	CTF18	F4I5S3	CHROMOSOME TRANSMISSION FIDELITY 18 (CTF18)	Necessary for sister chromatid cohesion. Acts in synergy with ETG1.	Other	N/A	N/A	N/A	Other	Other	N/A	Other	N/A	N/A	Other	Nucleus	N/A	N/A	N/A	N/A	N/A						AT1G04020,AT1G63160,AT5G27740,AT1G21690,AT2G29570,AT2G44580,AT5G52220,AT1G77470,AT1G79920,AT1G79930,AT5G16270,AT5G52640,AT5G56000,AT1G07270,AT1G08780,AT1G10930,AT1G12520,AT1G29990,AT1G52740,AT1G65470,AT1G66740,AT1G67190,AT1G71440,AT1G79890,AT1G80410,AT2G02760,AT2G07690,AT2G31970,AT2G33560,AT2G37560,AT3G02820,AT3G06670,AT3G11630,AT3G19210,AT3G22480,AT3G25100,AT3G25980,AT3G26020,AT3G28730,AT3G42660…	-
AT1G04750	vesicle-associated membrane protein 721	At1g04740	Q681L9	VESICLE-ASSOCIATED MEMBRANE PROTEIN 7B (VAMP7B); (AT VAMP7B); (ATVAMP721);VESICLE-ASSOCIATED MEMBRANE PROTEIN 721 (VAMP721)	Encodes vesicle-associated membrane protein 7B (VAMP7B, or VAMP721). Required for cell plate formation.VAMP721 interacts with KAT1 and KC1 K+ channels, affects channel gating and suppresses the K+ current within the physiological voltage range. Post-transcriptionally regulated by CRT1/2 under ER stress.	Other	Other	Other	Other	Other	Other	Other	N/A	Other	Other	Signal Peptide	N/A	possibly ER	S	N/A	N/A	N/A						AT1G02500,AT1G04750,AT1G02010,AT1G05180,AT1G07180,AT1G07820,AT1G09270,AT1G10090,AT1G11510,AT1G20693,AT1G21700,AT1G25155,AT1G26320,AT1G26690,AT1G27450,AT1G29970,AT1G35350,AT1G44180,AT1G47830,AT1G51040,AT1G54560,AT1G59580,AT1G64880,AT1G66590,AT1G74710,AT1G78770,AT2G17360,AT2G21540,AT2G32160,AT2G34180,AT2G36170,AT2G38960,AT2G43030,AT2G47990,AT3G01100,AT3G02560,AT3G05960,AT3G18660,AT3G22290,AT3G22890…	-
AT1G04760	vesicle-associated membrane protein 726	VAMP726	Q9MAS5	VESICLE-ASSOCIATED MEMBRANE PROTEIN 726 (ATVAMP726);VESICLE-ASSOCIATED MEMBRANE PROTEIN 726 (VAMP726)	member of Synaptobrevin -like protein family	Plastid	Other	Plastid	Other	Plastid	Other	Plastid	N/A	Other	Other	Mitochondrial Transit Peptide	Nucleus	N/A	N/A	No	N/A	N/A						-	-
AT1G04770	Tetratricopeptide repeat (TPR)-like superfamily protein	At1g04770	Q8L730	SULFUR DEFICIENCY INDUCED 2 (SD!2)	SDI2 is a member of a small family of TPR proteins in Arabidopsis. Like SDI1 it is induced by low sulfer and appears to play a role in negative regulation of glucosinolate biosynthesis.	Other	N/A	N/A	N/A	N/A	Other	N/A	Other	N/A	N/A	Other	N/A	N/A	M	N/A	N/A	N/A						-	-
AT1G04778	unknown protein				hypothetical protein;(source:Araport11)	Unknown	N/A	N/A	N/A	N/A	Other	N/A	N/A	N/A	N/A	Other	Nucleus	N/A	N/A	N/A	N/A	N/A						-	-
AT1G04780	Ankyrin repeat family protein	At1g04780	Q8GXW8		Ankyrin repeat family protein;(source:Araport11)	Other	N/A	Other	N/A	Other	Other	Other	Plastid	N/A	N/A	Other	Nucleus	N/A	N/A	N/A	N/A	N/A						-	-
AT1G04790	RING/U-box superfamily protein	At1g04790	Q93XZ6		RING/U-box superfamily protein;(source:Araport11)	Unknown	N/A	N/A	N/A	N/A	Other	N/A	Plastid	N/A	N/A	Other	Nucleus	N/A	N/A	N/A	N/A	N/A						-	-
AT1G04800	glycine-rich protein	At1g04800	Q9MAS9		glycine-rich protein;(source:Araport11)	Other	N/A	N/A	N/A	N/A	Other	N/A	Plastid	Other	N/A	Signal Peptide	N/A	ER	S	N/A	N/A	N/A						-	-
AT1G04810	26S proteasome regulatory complex non-ATPase subcomplex Rpn2/Psmd1 subunit	AXX17_At1g04140	A0A178WEG0		26S proteasome regulatory complex, non-ATPase subcomplex, Rpn2/Psmd1 subunit;(source:Araport11)	Other	Other	Other	N/A	Other	Other	N/A	N/A	N/A	Other	Chloroplast Transit Peptide	Nucleus	N/A	N/A	N/A	N/A	N/A						AT1G02080,AT4G19006,AT4G24820,AT5G58290,AT3G22630,AT1G64750,AT5G23540,AT5G19990,AT5G09900,AT4G38630,AT3G11270,AT2G20580,AT2G20140,AT1G51710,AT1G29150,AT1G16190,AT1G20200,AT1G64520,AT2G03430,AT1G53750,AT1G09100,AT1G45000,AT1G80410,AT4G31300,AT3G51260,AT2G39770,AT2G05840,AT1G79750,AT1G63780,AT1G30820,AT1G09640,AT5G52640,AT2G26300,AT4G14800,AT2G17190	-
AT1G04820	tubulin alpha-4 chain	TUBA2	B9DGT7	TORTIFOLIA 2 (TOR2);TUBULIN ALPHA-4 CHAIN (TUA4)	Encodes an alpha tubulin isoform that is expressed in roots, leaves and flowers.	Plastid	N/A	Plastid	N/A	Plastid	Other	N/A	Other	Other	Other	Other	N/A	N/A	N/A	No	N/A	N/A						AT1G03070,AT1G03190,AT1G01960,AT1G20010,AT2G20360,AT2G31020,AT4G24400,AT5G12350,AT5G16820,AT5G61520,AT1G25155,AT1G68200,AT2G17800,AT3G21215,AT4G26840,AT3G02820,AT2G43750,AT5G62600,AT5G48120,AT5G36880,AT5G19820,AT4G38600,AT4G36480,AT3G55360,AT3G49830,AT3G48780,AT3G12050,AT3G10050,AT3G09810,AT3G07180,AT3G03110,AT2G45790,AT2G31660,AT2G16950,AT2G14120,AT1G79750,AT1G72370,AT1G64790,AT1G55810,AT1G48860…	AT1G20010,AT5G61520,AT1G25155,AT2G43750,AT5G36880,AT5G19820,AT3G49830,AT3G10050,AT1G79750,AT1G72370,AT1G48860,AT1G48090,AT1G71440,AT1G09770
AT1G04830	Ypt/Rab-GAP domain of gyp1p superfamily protein	At1g04830	F4I5T4		Ypt/Rab-GAP domain of gyp1p superfamily protein;(source:Araport11)	Unknown	N/A	N/A	N/A	N/A	Other	N/A	N/A	N/A	N/A	Other	N/A	N/A	N/A	N/A	N/A	N/A						-	-
AT1G04840	Tetratricopeptide repeat (TPR)-like superfamily protein	PCMP-H64	Q9MAT2		Tetratricopeptide repeat (TPR)-like superfamily protein;(source:Araport11)	Mitochondria	N/A	N/A	N/A	Other	Other	N/A	Other	Mitochondria	N/A	Other	N/A	possibly mitochondrial	N/A	Mitochondria	PPR		NA	NA	NA	NA	NA	-	-
AT1G04850	ubiquitin-associated (UBA)/TS-N domain-containing protein	F13M7.16	Q9MAT3		ubiquitin-associated (UBA)/TS-N domain-containing protein;(source:Araport11)	Other	N/A	N/A	N/A	Other	Other	N/A	Other	N/A	N/A	Other	Nucleus	N/A	N/A	N/A	N/A	N/A						AT1G66740	-
AT1G04860	ubiquitin-specific protease 2	AXX17_At1g04190	A0A178WGQ0	(ATUBP2);UBIQUITIN-SPECIFIC PROTEASE 2 (UBP2)	Encodes a ubiquitin-specific protease.	Plastid	N/A	Plastid	N/A	Plastid	Other	Plastid	Other	Other	N/A	Other	Nucleus	N/A	N/A	No	N/A	N/A						AT3G57610,AT5G35530	AT3G57610
AT1G04870	protein arginine methyltransferase 10	AXX17_At1g04200	A0A178WKU5	(ATPRMT10);PROTEIN ARGININE METHYLTRANSFERASE 10 (PRMT10)	Encodes a type I protein arginine methyltransferase based on the At1g04870.2 gene model. PRMT10 can catalyze the asymmetric dimethylation of arginine 3 on histone 4 and can also methylate myelin basic protein in vitro. Mutants lacking PRMT10 flower late due to defects in the autonomous pathway and they have elevated levels of FLC transcripts.	Other	N/A	N/A	N/A	Other	Other	N/A	Other	Other	N/A	Other	N/A	N/A	N/A	N/A	N/A	N/A						-	-
AT1G04880	HMG (high mobility group) box protein with ARID/BRIGHT DNA-binding domain	HMGB15	Q9MAT6	ARID-HMG DNA-BINDING PROTEIN 15 (HMGBD15);ARID-HMG DNA-BINDING PROTEIN 15 (AtHMGB15)	Encodes a ARID-HMG DNA-binding protein that functions in pollen tube growth through the regulation of gene expression by interacting with the transcription factors AGL66 and AGL104.	Other	N/A	N/A	N/A	N/A	Other	N/A	Other	Other	N/A	Mitochondrial Transit Peptide	Nucleus	possibly plastid	N/A	N/A	N/A	N/A						-	-
AT1G04890	Protein of unknown function DUF593				zein-binding protein (Protein of unknown function, DUF593);(source:Araport11)	Other	N/A	N/A	N/A	N/A	Other	N/A	Other	N/A	N/A	Other	Mitochondria	possibly mitochondrial	M	N/A	N/A	N/A						-	-
AT1G04895					hypothetical protein;(source:Araport11)	Unknown	N/A	N/A	N/A	N/A	N/A	N/A	N/A	N/A	N/A	Mitochondrial Transit Peptide	N/A	N/A	M	N/A	N/A	N/A						-	-
AT1G04900	Protein of unknown function (DUF185)	AXX17_At1g04230	A0A178WEZ0		NADH dehydrogenase ubiquinone complex I, assembly factor-like protein (DUF185);(source:Araport11)	Mitochondria	N/A	N/A	N/A	Mitochondria	Mitochondria	N/A	Other	N/A	N/A	Mitochondrial Transit Peptide	Nucleus	possibly mitochondrial	M	No	N/A	N/A						-	-
AT1G04910	O-fucosyltransferase family protein	OFUT1	Q8W486		O-fucosyltransferase family protein;(source:Araport11)	Other	N/A	Other	Other	Other	Other	N/A	N/A	N/A	N/A	Other	Mitochondria	N/A	M	N/A	N/A	N/A						-	-
AT1G04920	sucrose phosphate synthase 3F		A0A178WKI5	SUCROSE PHOSPHATE SYNTHASE 3F (SPS3F);SUCROSE PHOSPHATE SYNTHASE 3F (ATSPS3F)	Encodes a protein with putative sucrose-phosphate synthase activity.	Other	N/A	N/A	N/A	N/A	Other	N/A	Other	N/A	N/A	Other	Nucleus	N/A	N/A	N/A	N/A	N/A						-	-
AT1G04930	hydroxyproline-rich glycoprotein family protein	At1g04930	F4I764		hydroxyproline-rich glycoprotein family protein;(source:Araport11)	Other	N/A	N/A	N/A	N/A	Other	N/A	Other	Other	N/A	Chloroplast Transit Peptide	Nucleus	N/A	C	N/A	N/A	N/A						-	-
AT1G04940	translocon at the inner envelope membrane of chloroplasts 20	TIC20-I	Q8GZ79	TRANSLOCON AT THE INNER ENVELOPE MEMBRANE OF CHLOROPLASTS 20-I (Tic20-I);TRANSLOCON AT THE INNER ENVELOPE MEMBRANE OF CHLOROPLASTS 20-I (AtTic20-I);TRANSLOCON AT THE INNER ENVELOPE MEMBRANE OF CHLOROPLASTS 20 (atTIC20);TRANSLOCON AT THE INNER ENVELOPE MEMBRANE OF CHLOROPLASTS 20 (TIC20)	Tic20 is believed to function as a component of the protein-conducting channel at the inner envelope membrane. Genes AT1G04940 and AT1G04945 were switched for the TAIR7 genome release to give consistency with MIPs annotation. The Arabidopsis genome encodes four Tic20 homologous proteins, AT1G04940(Tic20-I), AT2G47840(Tic20-II), AT4G03320(Tic20-IV) and AT5G55710(Tic20-V).	Plastid	Plastid	N/A	N/A	N/A	Plastid	N/A	Other	N/A	N/A	Chloroplast Transit Peptide	Plastid	plastid	C	No	N/A	N/A						-	-
AT1G04945	HIT-type Zinc finger family protein	At1g04945	F4I765		HIT-type Zinc finger family protein;(source:Araport11)	Unknown	N/A	N/A	N/A	N/A	Plastid	N/A	N/A	N/A	N/A	Other	N/A	N/A	N/A	N/A	N/A	N/A						-	-
AT1G04950	TATA BOX ASSOCIATED FACTOR II 59	AXX17_At1g04290	A0A178W741	TBP-ASSOCIATED FACTOR 6 (TAF6);TATA BOX ASSOCIATED FACTOR II 59 (TAFII59);EMBRYO DEFECTIVE 2781 (EMB2781); (ATTAF6)	Encodes one of two Arabidopsis proteins with significant similarity to the histone fold TBP-associated factor TAF6. Mutants are embryo lethal and transmission of the mutant allele through the male gametophyte is significantly reduced. This is due to reduced pollen tube growth of the mutant.	Other	N/A	N/A	N/A	Other	Other	N/A	Mitochondria	Other	Other	Other	Nucleus	N/A	N/A	N/A	N/A	N/A						AT1G04950,AT1G02680,AT1G03475,AT1G02740,AT1G02080,AT1G54140,AT1G56590,AT4G29810,AT1G32750,AT1G55520,AT5G25150,AT4G20340,AT1G17760,AT1G17790,AT1G19120,AT1G21700,AT1G52740,AT1G55300,AT1G73960,AT2G13370,AT2G44150,AT3G10070,AT3G13445,AT3G18860,AT3G54280,AT3G54610,AT3G62310,AT4G08350,AT4G16420,AT4G31720,AT4G34340,AT5G03220,AT5G10790,AT5G13710,AT5G18230,AT5G26680,AT5G44750,AT1G14610,AT1G49760,AT2G03710…	-
AT1G04960	Protein of unknown function (DUF1664)				golgin family A protein (DUF1664);(source:Araport11)	Unknown	N/A	N/A	N/A	N/A	Other	N/A	N/A	N/A	N/A	Signal Peptide	N/A	possibly ER	S	N/A	N/A	N/A						-	-
AT1G04970	lipid-binding serum glycoprotein family protein	At1g04970	Q9MAU5	(LBR-1)	Encodes one of the two LBP/BPI related proteins (AT1G04970/LBR-1, AT3G20270/LBR-2) that bind to LPS directly and regulate PR1 expression.	Other	N/A	Other	N/A	Other	Other	N/A	Other	Other	N/A	Signal Peptide	N/A	ER	S	N/A	N/A	N/A						-	-
AT1G04980	PDI-like 2-2	PDIL2-2	Q9MAU6	PDI-LIKE 2-2 (ATPDIL2-2);PDI-LIKE 2-2 (PDIL2-2);PROTEIN DISULFIDE ISOMERASE (PDI10);ARABIDOPSIS THALIANA PROTEIN DISULFIDE ISOMERASE 10 (ATPDI10)	Encodes a protein disulfide isomerase-like (PDIL) protein, a member of a multigene family within the thioredoxin (TRX) superfamily. Transcript levels for this gene are up-regulated in response to three different chemical inducers of ER stress (dithiothreitol, beta-mercaptoethanol, and tunicamycin). AtIRE1-2 does not appear to be required for this response, but the atbzip60 mutant has a diminished…	Other	N/A	N/A	N/A	Other	Other	N/A	N/A	Other	N/A	Mitochondrial Transit Peptide	Nucleus	ER	S	N/A	N/A	N/A						AT1G11890,AT1G57600,AT1G62740,AT1G77510,AT5G03340,AT5G52640,AT5G56030,AT1G67730,AT2G45200,AT5G60640,AT1G77590	-
AT1G04985	Triacylglycerol lipase-like protein	At1g04985	Q84JL8		triacylglycerol lipase-like protein;(source:Araport11)	Mitochondria	N/A	N/A	N/A	Mitochondria	Mitochondria	N/A	N/A	N/A	N/A	Mitochondrial Transit Peptide	Mitochondria	N/A	M	No	N/A	N/A						-	-
AT1G04990	Zinc finger C-x8-C-x5-C-x3-H type family protein	At1g04990	Q94AD9		Zinc finger C-x8-C-x5-C-x3-H type family protein;(source:Araport11)	Other	N/A	N/A	Other	N/A	Other	N/A	Other	Other	N/A	Other	N/A	N/A	N/A	N/A	N/A	N/A						-	-
AT1G05000	Phosphotyrosine protein phosphatases superfamily protein	PFA-DSP1	F4I780	(AtPFA-DSP1);PLANT AND FUNGI ATYPICAL DUAL-SPECI&#64257;CITY PHOSPHATASE 1 (PFA-DSP1)	Encodes an atypical dual-speci&#64257;city phosphatase.	Other	N/A	N/A	N/A	N/A	Other	N/A	Other	N/A	N/A	Other	Nucleus	N/A	N/A	N/A	N/A	N/A						AT1G05000,AT1G19120,AT1G58520,AT1G70580,AT1G79720,AT2G19970,AT2G32850,AT3G62870,AT4G30950,AT5G45970,AT5G52640,AT5G63400,AT1G19660,AT3G16950,AT3G19940,AT3G22880,AT5G06150	-
AT1G05005	PPR containing protein	At1g05005	A0A1P8AMD1		PPR containing protein;(source:Araport11)	Unknown	N/A	N/A	N/A	N/A	N/A	N/A	N/A	N/A	N/A	Mitochondrial Transit Peptide	Mitochondria	mitochondrial	M	N/A	N/A	N/A						-	-
AT1G05010	ethylene-forming enzyme	ACO4	Q06588	ETHYLENE-FORMING ENZYME (EFE); (EAT1);ETHYLENE FORMING ENZYME (ACO4)	Encodes 1-aminocyclopropane-1-carboxylate oxidase	Other	N/A	N/A	N/A	Other	Other	N/A	Other	Other	N/A	Other	N/A	N/A	N/A	N/A	N/A	N/A						-	-
AT1G05020	ENTH/ANTH/VHS superfamily protein	AP180	Q9ZVN6	(PICALM6);ANTH PROTEIN 180 (AP180)	ENTH/ANTH/VHS superfamily protein;(source:Araport11)	Other	N/A	N/A	Other	N/A	Other	N/A	Plastid	N/A	N/A	Mitochondrial Transit Peptide	Nucleus	N/A	N/A	N/A	N/A	N/A						-	-
AT1G05030	Major facilitator superfamily protein	At1g05030	Q0WVE9		Major facilitator superfamily protein;(source:Araport11)	Unknown	N/A	N/A	Plastid	N/A	Mitochondria	N/A	N/A	Other	N/A	Chloroplast Transit Peptide	Dual	plastid	M	N/A	N/A	N/A						-	-
AT1G05035					hypothetical protein;(source:Araport11)	Unknown	N/A	N/A	N/A	N/A	N/A	N/A	N/A	N/A	N/A	Other	Nucleus	N/A	N/A	N/A	N/A	N/A						-	-
AT1G05040	T7A14.9	At1g05040	Q9ZVN8		UBA-like domain protein;(source:Araport11)	Unknown	N/A	N/A	N/A	N/A	Other	N/A	Plastid	N/A	N/A	Other	Nucleus	N/A	N/A	N/A	N/A	N/A						-	-
AT1G05055	general transcription factor II H2	AXX17_At1g04420	A0A178W5Z7	(ATGTF2H2);GENERAL TRANSCRIPTION FACTOR II H2 (GTF2H2)	Member of transcription factor TFIIH complex. Involved in transcription and DNA repair and interacts with AtXPD.	Other	N/A	N/A	N/A	N/A	Other	N/A	Other	Other	N/A	Other	N/A	N/A	N/A	N/A	N/A	N/A						AT1G03190,AT1G05055,AT3G55770,AT5G41360,AT5G41370,AT1G12400,AT1G15780,AT1G18040,AT1G18340,AT1G21710,AT1G55750,AT1G75510,AT2G20000,AT3G20010,AT3G25230,AT3G28030,AT3G53110,AT3G62310,AT4G35800,AT5G08190,AT5G10790,AT5G27620,AT5G35910,AT5G42000,AT5G43500,AT5G55310,AT1G30470,AT2G38560,AT2G44150,AT3G12810,AT3G54380,AT5G53480,AT5G66100,AT4G17020	-
AT1G05060	At1g05060	At1g05060	Q9ZVP0		coiled-coil protein;(source:Araport11)	Mitochondria	N/A	N/A	N/A	Mitochondria	Mitochondria	N/A	Other	N/A	N/A	Other	N/A	N/A	N/A	No	N/A	N/A						-	-
AT1G05065	CLAVATA3/ESR-RELATED 20	CLE20	Q3EDI6	CLAVATA3/ESR-RELATED 20 (CLE20)	Member of a large family of putative ligands homologous to the Clavata3 gene. Consists of a single exon.	Unknown	N/A	N/A	N/A	N/A	Other	N/A	Plastid	N/A	N/A	Signal Peptide	Mitochondria	possibly ER	S	N/A	N/A	N/A						-	-
AT1G05070	Protein of unknown function (DUF1068)	At1g05070	Q94AB8		transmembrane protein, putative (DUF1068);(source:Araport11)	Other	N/A	Other	N/A	Other	Other	Other	N/A	N/A	N/A	Signal Peptide	Mitochondria	ER	S	N/A	N/A	N/A						-	-
AT1G05080	F-box/RNI-like/FBD-like domains-containing protein	At1g05080	Q9ZVP2		F-box/RNI-like/FBD-like domains-containing protein;(source:Araport11)	Other	N/A	N/A	N/A	N/A	Other	N/A	Other	N/A	N/A	Other	N/A	N/A	N/A	N/A	N/A	N/A						-	-
AT1G05085	unknown protein				hypothetical protein;(source:Araport11)	Other	N/A	N/A	N/A	N/A	Other	N/A	Other	N/A	N/A	Mitochondrial Transit Peptide	Nucleus	N/A	N/A	N/A	N/A	N/A						-	-
AT1G05087	Dentin sialophosphoprotein	At1g05087	A0A1P8AV76		dentin sialophosphoprotein;(source:Araport11)	Unknown	N/A	N/A	N/A	N/A	N/A	N/A	N/A	N/A	N/A	Other	N/A	N/A	N/A	N/A	N/A	N/A						-	-
AT1G05090	dentin sialophosphoprotein-related				dentin sialophosphoprotein-like protein;(source:Araport11)	Other	N/A	N/A	N/A	N/A	Other	N/A	Other	N/A	N/A	Other	N/A	N/A	N/A	N/A	N/A	N/A						-	-
AT1G05100	mitogen-activated protein kinase kinase kinase 18	MAPKKK18	Q9ZVP5	MITOGEN-ACTIVATED PROTEIN KINASE KINASE KINASE 18 (MAPKKK18)	member of MEKK subfamily	Other	N/A	N/A	N/A	N/A	Mitochondria	N/A	Other	Other	N/A	Mitochondrial Transit Peptide	N/A	N/A	M	N/A	N/A	N/A						-	-
AT1G05120	Helicase protein with RING/U-box domain				Helicase protein with RING/U-box domain-containing protein;(source:Araport11)	Other	N/A	N/A	N/A	N/A	Other	N/A	Other	N/A	N/A	Other	Nucleus	N/A	N/A	N/A	N/A	N/A						AT1G02680,AT1G08780,AT1G20580,AT1G24706,AT1G29990,AT1G55300,AT2G06040,AT2G18760,AT2G30260,AT4G02070,AT5G43530,AT5G45140,AT5G49510,AT5G59140,AT5G63920,AT1G10930,AT1G13440,AT1G26830,AT1G52740,AT3G03330,AT3G04600,AT3G08560,AT3G19210,AT3G20790,AT4G04210,AT4G04460,AT5G09620,AT5G38470,AT5G41670,AT5G59690,AT4G15475,AT1G07790,AT1G07660,AT1G64190,AT1G11910,AT1G16300,AT1G64200,AT1G06960,AT1G16190,AT5G09860…	-
AT1G05136	unknown protein				hypothetical protein;(source:Araport11)	Unknown	N/A	N/A	N/A	N/A	Other	N/A	N/A	N/A	N/A	Other	N/A	N/A	N/A	N/A	N/A	N/A						-	-
AT1G05140	Peptidase M50 family protein	ARASP2	O23053		Peptidase M50 family protein;(source:Araport11)	Plastid	Plastid	Plastid	N/A	Plastid	Plastid	Plastid	N/A	N/A	N/A	Chloroplast Transit Peptide	Plastid	possibly plastid	C	No	N/A	N/A						-	-
AT1G05150	Calcium-binding tetratricopeptide family protein	At1g05150	O23052		Calcium-binding tetratricopeptide family protein;(source:Araport11)	Other	Other	Other	N/A	Other	Other	Other	Other	Other	N/A	Other	Nucleus	N/A	N/A	N/A	N/A	N/A						-	-
AT1G05160	cytochrome P450 family 88 subfamily A polypeptide 3	KAO1	O23051	CYTOCHROME P450 FAMILY 88 SUBFAMILY A POLYPEPTIDE 3 (CYP88A3);ENT-KAURENOIC ACID OXYDASE 1 (KAO1); (ATKAO1)	Encodes an ent-kaurenoic acid hydroxylase, a member of the CYP88A cytochrome p450 family.	Other	N/A	Other	Other	Other	Other	Other	N/A	Other	Other	Signal Peptide	Nucleus	ER	S	N/A	N/A	N/A						-	-
AT1G05170	Galactosyltransferase family protein	AT1G05170	W8Q3U9		Galactosyltransferase family protein;(source:Araport11)	Unknown	N/A	N/A	Other	N/A	Mitochondria	N/A	N/A	N/A	N/A	Mitochondrial Transit Peptide	Mitochondria	possibly mitochondrial	S	N/A	N/A	N/A						-	-
AT1G05180	NAD(P)-binding Rossmann-fold superfamily protein	AXX17_At1g04570	A0A178WFT2	AUXIN RESISTANT 1 (AXR1)	Encodes a subunit of the RUB1 activating enzyme that regulates the protein degradation activity of Skp1-Cullin-Fbox complexes, primarily, but not exclusively, affecting auxin responses. Acts alongside AS1 to exclude BP expression from leaves. Promotes degradation of the cytokinin response repressor ARR5.	Other	N/A	N/A	Other	Other	Mitochondria	N/A	Plastid	Other	Other	Other	Nucleus	N/A	N/A	N/A	N/A	N/A						AT1G04750,AT1G01960,AT2G36910,AT4G36800,AT5G19180,AT1G27450,AT1G47830,AT1G75380,AT1G77180,AT1G77990,AT2G05170,AT2G17360,AT2G31020,AT2G36170,AT3G13900,AT3G14270,AT3G21620,AT3G45240,AT3G46900,AT3G47290,AT3G56160,AT3G58610,AT3G62030,AT4G04340,AT4G14350,AT4G15000,AT4G15410,AT4G33650,AT5G02500,AT5G16980,AT5G17330,AT5G18380,AT5G38820,AT5G42720,AT1G10980,AT1G12730,AT1G15440,AT1G19730,AT1G20330,AT1G21700…	-
AT1G05190	Ribosomal protein L6 family	RPL6	O23049	(RPL6);EMBRYO DEFECTIVE 2394 (emb2394)	Encodes the plastid 50S ribosomal protein L6.	Plastid	Plastid	Plastid	Plastid	Plastid	Plastid	Plastid	Plastid	Plastid	Other	Chloroplast Transit Peptide	Plastid	plastid	C	Plastid	Chlororibosome	Large Subunit	5MMM	G	Spinacia oleracea	Yes	43;44;45;46;48;102;103;105;106;107;109;110;113;114;117;128;135;151;152;153;154;181;182;185;186;189;192;195;199;200;201;203;213;215;217;218	AT1G02640,AT1G15140,AT1G17220,AT1G50510,AT1G75230,AT1G79500,AT2G16930,AT2G17510,AT2G19870,AT2G20060,AT2G22230,AT2G41460,AT3G03710,AT3G22310,AT4G29540,AT4G37910,AT5G08030,AT5G08670,AT5G23230,AT5G51140,AT5G55220,AT5G58080,AT5G63290,ATCG00740,ATCG00830,AT1G54140,AT3G17465,AT3G63490,AT4G01310,AT5G64670,ATCG00160,AT1G07830,AT1G14620,AT4G31460,AT5G40950,AT3G03600	AT1G15140,AT1G17220,AT2G19870,AT2G22230,AT2G41460,AT3G03710,AT5G08670,AT5G55220,ATCG00740,ATCG00830,AT3G17465,AT3G63490,AT4G01310,ATCG00160,AT5G40950
AT1G05200	glutamate receptor 3.4	At1g05200	Q53YX3	GLUTAMATE RECEPTOR 3.4 (ATGLR3.4); (GLUR3);GLUTAMATE RECEPTOR 3.4 (GLR3.4)	Encodes a putative glutamate receptor GLR3 with dual localization in plastid and plasma membrane.	Other	N/A	N/A	Other	Other	Other	N/A	N/A	Other	N/A	Signal Peptide	Plastid	possibly plastid	S	N/A	N/A	N/A						AT2G17260,AT5G42020,AT5G61790	-
AT1G05205	At1g05205	At1g05205	Q8LG56		hexokinase-1 protein;(source:Araport11)	Other	N/A	N/A	N/A	Mitochondria	Other	N/A	Other	N/A	N/A	Other	N/A	N/A	N/A	N/A	N/A	N/A						-	-
AT1G05210	Transmembrane protein 97 predicted	YUP8H12.18	O23047		Transmembrane protein 97, Putative;(source:Araport11)	Unknown	N/A	N/A	N/A	N/A	Other	N/A	N/A	N/A	N/A	Signal Peptide	N/A	ER	S	N/A	N/A	N/A						-	-
AT1G05220	Transmembrane protein 97 predicted	YUP8H12.17	O23046		Transmembrane protein 97, Putative;(source:Araport11)	Unknown	N/A	N/A	N/A	N/A	Other	N/A	N/A	N/A	N/A	Signal Peptide	N/A	ER	S	N/A	N/A	N/A						-	-
AT1G05230	homeodomain GLABROUS 2	At1g05230	B9DFH8	HOMEODOMAIN GLABROUS 2 (HDG2)	Encodes a homeobox-leucine zipper family protein belonging to the HD-ZIP IV family. Mutants have trichomes that appear glass-like under a dissecting microscope as compared to the wild-type trichomes. The mutations do not affect trichome growth or branch number.	Other	N/A	N/A	Other	N/A	Other	N/A	Plastid	Other	Other	Other	Nucleus	N/A	N/A	N/A	N/A	N/A						-	-
AT1G05240	Peroxidase superfamily protein	PER1	P0DI10	PATHOGENESIS RELATED 9 (PR9)	Peroxidase superfamily protein;(source:Araport11)	Other	N/A	N/A	Other	Other	Other	N/A	N/A	N/A	N/A	Signal Peptide	Nucleus	ER	S	N/A	N/A	N/A						-	-
AT1G05250	Peroxidase superfamily protein	PER1	P0DI10	(ATPRX1);PEROXIDASE 2 (PRX2)	Encodes a cationic cell-wall-bound peroxidase homolog that is involved in the lignification of cell walls.	Other	N/A	N/A	Other	Other	Other	N/A	N/A	N/A	N/A	Signal Peptide	Nucleus	ER	S	N/A	N/A	N/A						-	-
AT1G05260	Peroxidase superfamily protein	At1g05260	Q0WSR2	(RCI3A);RARE COLD INDUCIBLE GENE 3 (RCI3)	Encodes a cold-inducible cationic peroxidase that is involved in the stress response. In response to low temperature, RCI3 transcripts accumulate in the aerial part and in roots of etiolated seedlings but only in roots of light-grown seedlings. The mRNA is cell-to-cell mobile.	Other	Other	N/A	Other	Other	Other	N/A	N/A	N/A	Other	Signal Peptide	Nucleus	ER	S	N/A	N/A	N/A						-	-
AT1G05270	TraB family protein	YUP8H12.12	Q8GXY6		TraB family protein;(source:Araport11)	Mitochondria	N/A	N/A	N/A	Mitochondria	Mitochondria	N/A	Other	N/A	N/A	Other	N/A	N/A	N/A	No	N/A	N/A						-	-
AT1G05280	Protein of unknown function (DUF604)				ERV-F (C)1 provirus ancestral Env polyprotein, putative (DUF604);(source:Araport11)	Unknown	N/A	N/A	N/A	N/A	Other	N/A	N/A	N/A	N/A	Mitochondrial Transit Peptide	Nucleus	plastid	M	N/A	N/A	N/A						-	-
AT1G05290	CCT motif family protein	YUP8H12.10	Q1PFY3		CCT motif family protein;(source:Araport11)	Unknown	N/A	N/A	N/A	N/A	Other	N/A	Plastid	N/A	N/A	Mitochondrial Transit Peptide	Nucleus	N/A	N/A	N/A	N/A	N/A						-	-
AT1G05291	Protein of unknown function (DUF1218)	YUP8H12.9	O23040		GPI inositol-deacylase C, putative (DUF1218);(source:Araport11)	Unknown	N/A	N/A	N/A	N/A	Other	N/A	N/A	N/A	N/A	Signal Peptide	N/A	possibly ER	S	N/A	N/A	N/A						-	-
AT1G05300	zinc transporter 5 precursor	ZIP5	O23039	ZINC TRANSPORTER 5 PRECURSOR (ZIP5)	member of Fe(II) transporter isolog family	Other	N/A	N/A	Other	N/A	Other	N/A	N/A	Other	N/A	Signal Peptide	N/A	ER	S	N/A	N/A	N/A						-	-
AT1G05310	Pectin lyase-like superfamily protein	PME8	O23038		Pectin lyase-like superfamily protein;(source:Araport11)	Other	N/A	N/A	Other	Other	Other	N/A	Other	Other	N/A	Signal Peptide	Mitochondria	ER	S	N/A	N/A	N/A						-	-
AT1G05320					myosin heavy chain, embryonic smooth protein;(source:Araport11)	Other	N/A	N/A	N/A	Other	Other	N/A	N/A	N/A	N/A	Other	N/A	N/A	N/A	N/A	N/A	N/A						-	-
AT1G05330	YUP8H12.5	YUP8H12.5	O23036		hypothetical protein;(source:Araport11)	Unknown	N/A	N/A	N/A	N/A	Other	N/A	Plastid	N/A	N/A	Other	N/A	N/A	N/A	N/A	N/A	N/A						-	-
AT1G05340	Cysteine-rich TM module stress tolerance protein	YUP8H12.4	O23035	CYSTEINE-RICH TRANSMEMBRANE MODULE 1 (ATHCYSTM1)	cysteine-rich TM module stress tolerance protein;(source:Araport11)	Other	N/A	N/A	N/A	Other	Other	N/A	Plastid	N/A	N/A	Chloroplast Transit Peptide	N/A	N/A	C	N/A	N/A	N/A						-	-
AT1G05350	NAD(P)-binding Rossmann-fold superfamily protein	At1g05350	O23034		NAD(P)-binding Rossmann-fold superfamily protein;(source:Araport11)	Other	N/A	N/A	N/A	Other	Other	N/A	Other	Other	N/A	Other	N/A	N/A	N/A	N/A	N/A	N/A						AT1G27530,AT5G02780,AT4G14570,AT4G16520,AT2G29450	-
AT1G05360	Vacuole membrane protein KMS2	KMS2	F4I8Q7	KILLING ME SLOWLY 2 (KMS2)	KMS2 encode a endoplasmic reticulum protein involved in the early secretory pathway.	Other	N/A	N/A	N/A	Other	Other	N/A	N/A	N/A	N/A	Other	N/A	N/A	N/A	N/A	N/A	N/A						-	-
AT1G05370	Sec14p-like phosphatidylinositol transfer family protein	YUP8H12.1	F4I8Q8		Sec14p-like phosphatidylinositol transfer family protein;(source:Araport11)	Unknown	N/A	N/A	N/A	N/A	Other	N/A	N/A	N/A	N/A	Other	N/A	N/A	N/A	N/A	N/A	N/A						-	-
AT1G05380	Acyl-CoA N-acyltransferase with RING/FYVE/PHD-type zinc finger protein	At1g05380	Q9ZW00		Acyl-CoA N-acyltransferase with RING/FYVE/PHD-type zinc finger protein;(source:Araport11)	Other	N/A	N/A	N/A	N/A	Other	N/A	Other	Other	Other	Other	Nucleus	N/A	C	N/A	N/A	N/A						-	-
AT1G05385	photosystem II 11 kDa protein-related	AXX17_At1g04820	A0A178WJM6	LOW PSII ACCUMULATION 19 (LPA19); (Psb27-H1)	Encodes a Psb27 homolog involved in photosystem II biogenesis.	Plastid	Plastid	Plastid	N/A	Plastid	Plastid	Plastid	Other	N/A	N/A	Chloroplast Transit Peptide	Plastid	N/A	C	No	N/A	N/A						-	-
AT1G05400	Putative uncharacterized protein	At1g05400	Q5XVL8		hypothetical protein;(source:Araport11)	Other	N/A	N/A	N/A	N/A	Other	N/A	Other	N/A	N/A	Chloroplast Transit Peptide	N/A	N/A	M	N/A	N/A	N/A						-	-
AT1G05410	Protein of unknown function (DUF1423)	At1g05410	Q8VZE5		CDPK adapter, putative (DUF1423);(source:Araport11)	Other	N/A	N/A	N/A	N/A	Other	N/A	Other	N/A	N/A	Other	N/A	N/A	N/A	N/A	N/A	N/A						-	-
AT1G05420	ovate family protein 12			OVATE FAMILY PROTEIN 12 (OFP12);ARABIDOPSIS THALIANA OVATE FAMILY PROTEIN 12 (ATOFP12)	ovate family protein 12;(source:Araport11)	Other	N/A	N/A	N/A	N/A	Other	N/A	Other	N/A	N/A	Mitochondrial Transit Peptide	Plastid	possibly mitochondrial	C	N/A	N/A	N/A						AT1G70510,AT4G08150,AT5G11060,AT5G25220	-
AT1G05430	Uncharacterized protein At1g05430	At1g05430	Q8LC42		hypothetical protein;(source:Araport11)	Mitochondria	N/A	N/A	N/A	Mitochondria	Mitochondria	N/A	Other	N/A	N/A	Other	Nucleus	possibly plastid	N/A	No	N/A	N/A						-	-
AT1G05440	C-8 sterol isomerases	At1g05440	Q9ZVZ4		C-8 sterol isomerase;(source:Araport11)	Other	N/A	N/A	N/A	N/A	Other	N/A	Other	Other	N/A	Other	Nucleus	N/A	N/A	N/A	N/A	N/A						-	-
AT1G05450	Bifunctional inhibitor/lipid-transfer protein/seed storage 2S albumin superfamily protein	At1g05450	Q1G2Y5		Encodes a Protease inhibitor/seed storage/LTP family protein	Unknown	N/A	N/A	N/A	N/A	Other	N/A	Plastid	N/A	N/A	Other	N/A	N/A	M	N/A	N/A	N/A						-	-
AT1G05460	P-loop containing nucleoside triphosphate hydrolases superfamily protein	SDE3	Q8GYD9	SILENCING DEFECTIVE (SDE3)	Encodes a protein with similarity to RNA helicases. Mutants are defective in post-transcriptional gene silencing.	Other	N/A	N/A	Other	N/A	Other	N/A	Other	Other	N/A	Other	N/A	N/A	N/A	N/A	N/A	N/A						-	-
AT1G05470	DNAse I-like superfamily protein	AXX17_At1g04900	A0A178WIE4	COTYLEDON VASCULAR PATTERN 2 (CVP2)	Encodes an inositol polyphosphate 5' phosphatase (5PTase) that is required for the proper recruitment of cells into developing vascular tissue in leaves and cotyledons. It is most similar to Type I 5PTases that are known to cleave a phosphate from IP3 or IP4. cvp2 mutants have elevated levels of IP3 and are hypersensitive to ABA in seed germination assays.	Unknown	N/A	N/A	N/A	N/A	Other	N/A	Mitochondria	N/A	N/A	Other	Nucleus	N/A	N/A	N/A	N/A	N/A						AT1G21630,AT5G10660,AT5G09350,AT1G32610,AT2G04750,AT1G50030	-
AT1G05490	chromatin remodeling 31	CLSY3	F4I8S3	CLASSY3 (CLSY3);CHROMATIN REMODELING 31 (chr31)	Involved in gene silencing. Locus-specific regulator of 24nt-siRNA expression, works together with CLSY1-4 as the master regulators of essentially all Pol-IV-dependent 24nt-siRNAs.	Other	N/A	N/A	N/A	N/A	Other	N/A	Other	Other	N/A	Mitochondrial Transit Peptide	Nucleus	possibly mitochondrial	M	N/A	N/A	N/A						-	-
AT1G05500	Calcium-dependent lipid-binding (CaLB domain) family protein	SYT5	Q8L706	ARABIDOPSIS THALIANA SYNAPTOTAGMIN HOMOLOG E (ATSYTE); (NTMC2TYPE2.1);SYNAPTOTAGMIN 5 (SYT5);SYNAPTOTAGMIN HOMOLOG E (SYTE); (NTMC2T2.1)	Encodes a endomembrane-localized synaptotagmin. Synaptotagmin family proteins are calcium sensors that regulate exocytosis in mammalian cells.	Other	N/A	Other	N/A	Other	Other	N/A	N/A	N/A	N/A	Signal Peptide	Nucleus	ER	S	N/A	N/A	N/A						AT2G25070,AT3G13970,AT5G11100,AT5G52640,AT1G20080,AT5G17770,AT2G22425,AT1G56190,AT1G23290,AT3G09630,AT2G40010	-
AT1G05510	Protein of unknown function (DUF1264)	OBAP1A	Q9ZVY7	OIL BODY-ASSOCIATED PROTEIN 1A (OBAP1A)	Protein is tyrosine-phosphorylated and its phosphorylation state is modulated in response to ABA in Arabidopsis thaliana seeds.	Other	N/A	N/A	N/A	Other	Other	N/A	Other	N/A	N/A	Other	N/A	N/A	N/A	N/A	N/A	N/A						-	-
AT1G05520	Sec23/Sec24 protein transport family protein	At1g05520	Q8H0S3	(ATSEC23B)	Sec23/Sec24 protein transport family protein;(source:Araport11)	Other	N/A	N/A	N/A	Other	Other	N/A	Plastid	Other	N/A	Other	N/A	N/A	N/A	N/A	N/A	N/A						AT1G03930,AT1G01960,AT1G02130,AT5G52640,AT5G26110,AT4G30870,AT4G25120,AT3G44340,AT1G18830,AT1G09080,AT1G14320,AT2G01250,AT2G30050,AT3G24350,AT1G11890,AT1G09180,AT4G30890,AT2G17520,AT5G61330,AT2G17980,AT1G09580,AT1G12340,AT2G22290,AT2G36300	-
AT1G05530	UDP-glucosyl transferase 75B2	UGT75B2	Q9ZVY5	UDP-GLUCOSYL TRANSFERASE 75B2 (UGT75B2);UDP-GLUCOSYL TRANSFERASE 2 (UGT2)	Encodes a protein with glucosyltransferase activity with high sequence homology to UGT1 (AT1G05560). It belongs to an UGT subfamily that binds UDP-glucose but not UDP-glucuronate, UDP-galactose, or UDP-rhamnose as the glycosyl donor. UGT2 was shown to be able to use abscisic acid as glycosylation substrate in the presence of UDP-glucose.	Unknown	N/A	N/A	N/A	N/A	Plastid	N/A	Mitochondria	N/A	N/A	Chloroplast Transit Peptide	Plastid	possibly plastid	C	N/A	N/A	N/A						-	-
AT1G05540	Protein of unknown function (DUF295)	At1g05540	Q9ZVY4		hypothetical protein (DUF295);(source:Araport11)	Unknown	N/A	N/A	N/A	N/A	Mitochondria	N/A	Other	N/A	N/A	Mitochondrial Transit Peptide	Mitochondria	possibly mitochondrial	M	N/A	N/A	N/A						-	-
AT1G05550	Protein of unknown function (DUF295)				hypothetical protein (DUF295);(source:Araport11)	Unknown	N/A	N/A	N/A	N/A	Mitochondria	N/A	Other	N/A	N/A	Mitochondrial Transit Peptide	Mitochondria	N/A	M	N/A	N/A	N/A						-	-
AT1G05560	UDP-glucosyltransferase 75B1			UDP-GLUCOSE TRANSFERASE 1 (UGT1);UDP-GLUCOSYLTRANSFERASE 75B1 (UGT75B1)	A UDP-glucose transferase localized in the phragmoplast. It has been co-purified with the callose synthase complex and may transfer UDP-glucose from sucrose synthase to the callose synthase and thus help form a substrate channel for the synthesis of callose at the forming cell plate. Induced by salicylic acid. Independent of NPR1 for their induction by salicylic acid. UGT1 encodes a protein with …	Other	N/A	N/A	Other	Other	Plastid	N/A	Other	N/A	N/A	Chloroplast Transit Peptide	Plastid	possibly plastid	C	N/A	N/A	N/A						AT1G05570,AT3G51300	-
AT1G05570	callose synthase 1	CALS1	Q9AUE0	(ATGSL06);CALLOSE SYNTHASE 1 (CALS1); (GSL06); (ATGSL6);GLUCAN SYNTHASE-LIKE 6 (GSL6)	Encodes a callose synthase 1 catalytic subunit . Member of Glycosyltransferase Family- 48.	Other	N/A	Other	Other	Other	Other	Other	N/A	N/A	Other	Other	Nucleus	N/A	N/A	N/A	N/A	N/A						AT1G05560,AT1G01960,AT5G17770,AT3G18430,AT1G21630,AT5G41700,AT1G29880,AT3G06460,AT5G24940,AT2G43810,AT3G01090,AT4G30890,AT2G18290,AT5G25760,AT3G22110,AT4G03560,AT4G38630,AT3G08980,AT1G19120,AT4G11080,AT2G40700,AT5G22060,AT5G55300,AT1G15130,AT3G14600,AT4G37940,AT5G54750,AT3G22845,AT2G38960,AT5G23670,AT1G08820	-
AT1G05575	Transmembrane protein	At1g05575	Q8LC91		transmembrane protein;(source:Araport11)	Other	N/A	N/A	N/A	Other	Other	N/A	N/A	N/A	N/A	Signal Peptide	N/A	N/A	S	N/A	N/A	N/A						-	-
AT1G05577	Domain of unknown function (DUF966)	F3F20.2	Q9SYJ8		UPSTREAM OF FLC protein (DUF966);(source:Araport11)	Other	N/A	N/A	N/A	N/A	Other	N/A	Other	N/A	N/A	Other	N/A	N/A	N/A	N/A	N/A	N/A						-	-
AT1G05580	cation/H+ exchanger 23	CHX23	Q8VYD4	CATION/H+ EXCHANGER 23 (CHX23);CATION/H+ EXCHANGER 23 (ATCHX23)	member of Putative Na+/H+ antiporter family	Plastid	Plastid	N/A	Plastid	Other	Other	N/A	N/A	Other	N/A	Other	N/A	N/A	N/A	No	N/A	N/A						AT3G62870,AT4G24400,AT1G54370,AT4G10310	-
AT1G05590	beta-hexosaminidase 2	HEXO2	Q9SYK0	BETA-HEXOSAMINIDASE 3 (ATHEX3);BETA-HEXOSAMINIDASE 2 (HEXO2)	Encodes a protein with &#946;-hexosaminidase activity (the enzyme is active with p-nitrophenyl-&#946;-N-acetylglucosaminide as substrate but displayed only a minor activity toward p-nitrophenyl-&#946;-N-acetylgalactosaminide). Chitotriose-PA was digested almost completely overnight by a 50% ammonium sulfate fraction of a supernatant yeast expressing AtHEX3.	Other	N/A	Other	N/A	N/A	Other	N/A	N/A	Other	N/A	Signal Peptide	N/A	ER	S	N/A	N/A	N/A						AT1G77130	-
AT1G05600	Tetratricopeptide repeat (TPR)-like superfamily protein	At1g05600	Q9SYK1	EMBRYO DEFECTIVE 3101 (EMB3101)	Tetratricopeptide repeat (TPR)-like superfamily protein;(source:Araport11)	Mitochondria	N/A	N/A	N/A	N/A	Mitochondria	N/A	Other	Mitochondria	N/A	Mitochondrial Transit Peptide	N/A	possibly mitochondrial	M	Mitochondria	PPR		NA	NA	NA	NA	NA	-	-
AT1G05610	ADP-glucose pyrophosphorylase small subunit 2			ADP-GLUCOSE PYROPHOSPHORYLASE SMALL SUBUNIT 2 (APS2)	Encodes the small subunit of ADP-glucose pyrophosphorylase. The small subunit is the catalytic isoform responsible for ADP-glucose pyrophosphorylase activity. The presence of the small subunit is required for large subunit stability. Two isoforms of the small subunit (ApS1 and ApS2) have been described. ApS2 is a minor small subunit isoform present in all plant tissues tested.	Plastid	N/A	N/A	N/A	Plastid	Plastid	N/A	Other	Plastid	N/A	Chloroplast Transit Peptide	Plastid	N/A	C	No	N/A	N/A						-	-
AT1G05615	Domain of unknown function (DUF313)	At1g05615	F4I8U3		B3 domain protein (DUF313);(source:Araport11)	Other	N/A	N/A	N/A	N/A	Other	N/A	Other	N/A	N/A	Other	N/A	N/A	N/A	N/A	N/A	N/A						-	-
AT1G05620	uridine-ribohydrolase 2	URH2	Q8LAC4	NUCLEOSIDE HYDROLASE 2 (NSH2);URIDINE-RIBOHYDROLASE 2 (URH2)	Encodes a cytosolic inosine nucleoside hydrolase. Transcript levels for this gene are elevated in older leaves suggesting that it may play a role in purine catabolism during senescence.	Other	N/A	N/A	Other	Other	Other	N/A	Other	Other	N/A	Other	N/A	N/A	N/A	N/A	N/A	N/A						AT1G05620,AT1G69740,AT2G27860,AT4G25540,AT2G05840,AT3G55360	-
AT1G05630	Endonuclease/exonuclease/phosphatase family protein			ARABIDOPSIS THALIANA INOSITOL-POLYPHOSPHATE 5-PHOSPHATASE 13 (AT5PTASE13);INOSITOL-POLYPHOSPHATE 5-PHOSPHATASE 13 (5PTASE13)	Encodes an inositol polyphosphate 5-phosphatase with phosphatase activity toward only Ins(1,4,5)P3. Induced in response to ABA and wounding treatments. Expressed in young seedlings and flowers, while no transcripts were detectable in maturated roots, stems, and rosette leaves Modulates the development of cotyledon veins through its regulation of auxin homeostasis. Involved in blue light light?sti…	Other	N/A	Other	Other	Other	Other	N/A	Other	Other	N/A	Other	N/A	N/A	N/A	N/A	N/A	N/A						AT2G36170	-
AT1G05640	Ankyrin repeat family protein	At1g05640	Q9SYK5		Ankyrin repeat family protein;(source:Araport11)	Other	N/A	N/A	N/A	N/A	Other	N/A	N/A	Other	N/A	Other	Nucleus	N/A	N/A	N/A	N/A	N/A						-	-
AT1G05650	Pectin lyase-like superfamily protein	At1g05650	Q9SYK6		Pectin lyase-like superfamily protein;(source:Araport11)	Other	N/A	N/A	N/A	N/A	Other	N/A	N/A	Other	N/A	Signal Peptide	N/A	ER	S	N/A	N/A	N/A						AT1G07930,AT1G20696,AT1G76720,AT2G24040,AT2G31020,AT3G12690,AT3G52390,AT3G52580,AT5G09390,AT5G19660,AT5G47880,AT5G60390,AT1G15210,AT1G22300,AT1G22780,AT1G27840,AT1G34580,AT1G50310,AT1G71280,AT2G13650,AT2G19860,AT2G29390,AT2G46860,AT3G06040,AT3G13445,AT3G19980,AT4G17770,AT5G43370,AT5G44500	-
AT1G05660	Pectin lyase-like superfamily protein	At1g05660	Q9SYK7		Pectin lyase-like superfamily protein;(source:Araport11)	Other	N/A	N/A	N/A	Other	Other	N/A	N/A	Other	N/A	Signal Peptide	N/A	ER	S	N/A	N/A	N/A						AT1G25260,AT1G27320,AT1G73230,AT1G76040,AT2G30390,AT2G31020,AT2G34980,AT2G40290,AT2G44350,AT2G46070,AT3G18660,AT3G23940,AT3G52250,AT3G62870,AT4G17510,AT4G19880,AT4G34430,AT5G01640,AT5G13010,AT5G25030,AT5G26250,AT5G37830,AT5G44830,AT5G59850,AT1G05785,AT1G07340,AT1G10070,AT1G20760,AT1G31780,AT2G03160,AT2G29540,AT2G36530,AT3G01280,AT3G09440,AT3G23340,AT4G19690,AT4G25910,AT4G36590,AT5G17310,AT5G19450	-
AT1G05670	Pentatricopeptide repeat (PPR-like) superfamily protein	AT1G05670	A0A068FPW3		Pentatricopeptide repeat (PPR-like) superfamily protein;(source:Araport11)	Mitochondria	N/A	N/A	N/A	N/A	Mitochondria	N/A	N/A	Mitochondria	N/A	Mitochondrial Transit Peptide	Mitochondria	mitochondrial	M	Mitochondria	PPR		NA	NA	NA	NA	NA	-	-
AT1G05675	UDP-Glycosyltransferase superfamily protein	AT1G05675.1	A0A1W6AJW6		UDP-Glycosyltransferase superfamily protein;(source:Araport11)	Unknown	N/A	N/A	N/A	N/A	Other	N/A	N/A	Mitochondria	N/A	Mitochondrial Transit Peptide	Plastid	N/A	N/A	N/A	N/A	N/A						-	-
AT1G05680	Uridine diphosphate glycosyltransferase 74E2	AT1G05680.1	A0A0K1SBE8	URIDINE DIPHOSPHATE GLYCOSYLTRANSFERASE 74E2 (UGT74E2)	Encodes a UDP-glucosyltransferase, UGT74E2, that acts on IBA (indole-3-butyric acid) and affects auxin homeostasis. The transcript and protein levels of this enzyme are strongly induced by H2O2 and may allow integration of ROS (reactive oxygen species) and auxin signaling. This enzyme can also transfer glycosyl groups to several compounds related to the explosive TNT when this synthetic compound …	Unknown	N/A	N/A	N/A	N/A	Mitochondria	N/A	N/A	N/A	N/A	Mitochondrial Transit Peptide	Plastid	N/A	N/A	N/A	N/A	N/A						-	-
AT1G05690	BTB and TAZ domain protein 3	BT3	Q9SYL0	BTB AND TAZ DOMAIN PROTEIN 3 (bt3)	BTB and TAZ domain protein. Acts redunantly with BT1 and BT2 during female gametophyte development. Acts with BT2 during male gametophyte development.	Other	N/A	N/A	N/A	Other	Plastid	N/A	Other	Other	N/A	Mitochondrial Transit Peptide	Plastid	N/A	C	N/A	N/A	N/A						AT1G26830	-
AT1G05700	Leucine-rich repeat transmembrane protein kinase protein				Leucine-rich repeat transmembrane protein kinase protein;(source:Araport11)	Other	N/A	N/A	N/A	Other	Other	N/A	N/A	Other	N/A	Signal Peptide	Nucleus	ER	S	N/A	N/A	N/A						-	-
AT1G05710	basic helix-loop-helix (bHLH) DNA-binding superfamily protein				basic helix-loop-helix (bHLH) DNA-binding superfamily protein;(source:Araport11)	Other	N/A	N/A	N/A	N/A	Other	N/A	Plastid	Other	N/A	Other	Nucleus	N/A	N/A	N/A	N/A	N/A						-	-
AT1G05720	selenoprotein family protein	At1g05720	Q8GWP6		selenoprotein family protein;(source:Araport11)	Other	N/A	N/A	N/A	N/A	Other	N/A	Other	Other	N/A	Signal Peptide	N/A	ER	S	N/A	N/A	N/A						AT1G71220	-
AT1G05730	Eukaryotic protein of unknown function (DUF842)	At1g05730	Q5BQ23		FAM136A-like protein (DUF842);(source:Araport11)	Unknown	N/A	N/A	N/A	N/A	Other	N/A	Plastid	N/A	N/A	Other	N/A	N/A	N/A	N/A	N/A	N/A						AT2G14120,AT5G16870,AT5G42190,AT4G14040,AT2G35940	-
AT1G05740	Eukaryotic protein of unknown function (DUF842)	At1g05740	Q9SYL5		FAM136A-like protein (DUF842);(source:Araport11)	Unknown	N/A	N/A	N/A	N/A	Other	N/A	Plastid	N/A	N/A	Other	Nucleus	N/A	N/A	N/A	N/A	N/A						-	-
AT1G05750	Tetratricopeptide repeat (TPR)-like superfamily protein	PDE247	Q9MA50	CHLOROPLAST BIOGENESIS 19 (CLB19);PIGMENT DEFECTIVE 247 (PDE247)	Encodes a pentatricopeptide repeat protein required for editing of rpoA and clpP chloroplast transcripts.	Plastid	Plastid	N/A	Plastid	Plastid	Plastid	N/A	Other	Mitochondria	N/A	Chloroplast Transit Peptide	Plastid	plastid	C	Plastid	PPR		NA	NA	NA	NA	NA	-	-
AT1G05760	Mannose-binding lectin superfamily protein			RESTRICTED TEV MOVEMENT 1 (RTM1)	Specifically restrict the long-distance movement of tobacco etch potyvirus (TEV) without involving either hypersensitive cell death or systemic acquired resistance	Other	N/A	N/A	N/A	Other	Other	N/A	Other	Other	N/A	Other	N/A	N/A	N/A	N/A	N/A	N/A						-	-
AT1G05770	Mannose-binding lectin superfamily protein	JAL2	Q9MA49		Mannose-binding lectin superfamily protein;(source:Araport11)	Other	N/A	N/A	N/A	N/A	Other	N/A	Other	Other	N/A	Other	N/A	N/A	N/A	N/A	N/A	N/A						-	-
AT1G05780	Vacuolar ATPase assembly integral membrane protein VMA21-like domain	At1g05780	Q58G56		Vacuolar ATPase assembly integral membrane protein VMA21-like domain-containing protein;(source:Araport11)	Unknown	N/A	N/A	N/A	N/A	Other	N/A	N/A	N/A	N/A	Signal Peptide	N/A	ER	S	N/A	N/A	N/A						-	-
AT1G05783					hypothetical protein;(source:Araport11)	Unknown	N/A	N/A	N/A	N/A	N/A	N/A	N/A	N/A	N/A	Other	Nucleus	N/A	N/A	N/A	N/A	N/A						-	-
AT1G05785	Got1/Sft2-like vescicle transport protein family				Got1/Sft2-like vescicle transport protein family;(source:Araport11)	Unknown	N/A	N/A	N/A	N/A	Other	N/A	N/A	N/A	N/A	Mitochondrial Transit Peptide	N/A	possibly ER	N/A	N/A	N/A	N/A						AT1G01910,AT1G05660,AT1G11890,AT1G14310,AT1G31780,AT1G75170,AT1G79210,AT2G46070,AT3G08720,AT3G12180,AT3G26590,AT4G14240,AT4G26550,AT4G28950,AT5G52640,AT5G65430,AT5G67380,AT1G20920,AT1G79990,AT2G16740,AT2G19910,AT2G21250,AT2G23460,AT3G08710,AT3G12530,AT3G23570,AT3G44610,AT3G47370,AT3G47940,AT3G52390,AT3G52580,AT4G04910,AT4G24400,AT4G39330,AT5G17000,AT5G37830,AT5G41480,AT5G57330,AT5G57490	-
AT1G05790	lipase class 3 family protein				lipase class 3 family protein;(source:Araport11)	Plastid	N/A	N/A	N/A	Plastid	Plastid	N/A	N/A	N/A	N/A	Signal Peptide	Mitochondria	mitochondrial	S	No	N/A	N/A						-	-
AT1G05800	alpha/beta-Hydrolases superfamily protein	DGL	Q9MA46	DONGLE (DGL)	Encodes a galactolipase. Located in the chloroplast. Involved in the initial step of jasmonic acid biosynthesis. Expressed in vegetative tissues and is necessary for the biosynthesis of basal-level JAs in vegetative tissues.	Plastid	Plastid	Plastid	N/A	N/A	Plastid	N/A	Other	Other	N/A	Mitochondrial Transit Peptide	Plastid	plastid	C	No	N/A	N/A						-	-
AT1G05805	basic helix-loop-helix (bHLH) DNA-binding superfamily protein	BHLH128	Q8H102	ABA-RESPONSIVE KINASE SUBSTRATE 2 (AKS2)	basic helix-loop-helix (bHLH) DNA-binding superfamily protein;(source:Araport11)	Other	N/A	Other	Other	Other	Other	N/A	Other	Other	N/A	Mitochondrial Transit Peptide	Nucleus	N/A	C	N/A	N/A	N/A						-	-
AT1G05810	RAB GTPase homolog A5E			(ARA); (ARA-1);RAB GTPASE HOMOLOG A5E (RABA5E);ARABIDOPSIS THALIANA RAB GTPASE HOMOLOG A5E (ATRABA5E); (ATRAB11D)	Rab GTPase-like A5A protein;(source:Araport11)	Other	N/A	N/A	Other	N/A	Plastid	N/A	Other	N/A	N/A	Other	N/A	N/A	N/A	N/A	N/A	N/A						-	-
AT1G05820	SIGNAL PEPTIDE PEPTIDASE-LIKE 5	SPPL5	Q9MA44	ARABIDOPSIS THALIANA SIGNAL PEPTIDE PEPTIDASE-LIKE 5 (ATSPPL5);SIGNAL PEPTIDE PEPTIDASE-LIKE 5 (SPPL5)	SIGNAL PEPTIDE PEPTIDASE-LIKE 5;(source:Araport11)	Unknown	N/A	N/A	N/A	N/A	Other	N/A	N/A	N/A	N/A	Signal Peptide	N/A	ER	S	N/A	N/A	N/A						-	-
AT1G05830	trithorax-like protein 2	ATX2	P0CB22	SET DOMAIN PROTEIN 30 (SDG30);TRITHORAX-LIKE PROTEIN 2 (ATX2)	Encodes a homolog of trithorax, a histone-lysine N-methyltransferase. Paralog of ATX1. Unlike ATX1 which is involved in trimethylating of histone H3-mysine 4, ATX2 is involved in dimethylating of histone H3-lysine 4. ATX1 and ATX2 influence the expression of largely nonoverlapping gene sets. The expression pattern of ATX2 is also different from that of ATX1.	Other	N/A	N/A	N/A	Other	Other	N/A	Other	Other	N/A	Other	Nucleus	N/A	N/A	N/A	N/A	N/A						AT1G02100,AT1G06790,AT1G10350,AT1G21370,AT1G63110,AT2G04940,AT2G20410,AT2G29680,AT2G29940,AT2G31060,AT2G47640,AT3G09820,AT3G50670,AT3G53880,AT4G00810,AT4G17190,AT4G31770,AT5G15450,AT5G49970,AT1G06960,AT1G27320,AT1G32090,AT1G74250,AT1G75370,AT2G14610,AT2G32220,AT2G37790,AT2G46280,AT3G05760,AT3G07300,AT3G12490,AT3G25540,AT3G46900,AT3G49010,AT3G50880,AT3G52590,AT3G57940,AT4G00520,AT4G03210,AT4G11820…	-
AT1G05835	PHD finger protein	At1g05835	A8MS78		PHD finger protein;(source:Araport11)	Other	N/A	N/A	N/A	Other	Other	N/A	N/A	Other	N/A	Signal Peptide	N/A	ER	S	N/A	N/A	N/A						-	-
AT1G05840	Eukaryotic aspartyl protease family protein	At1g05840	F4IAD5		Eukaryotic aspartyl protease family protein;(source:Araport11)	Other	N/A	N/A	N/A	Other	Other	N/A	N/A	N/A	N/A	Signal Peptide	N/A	ER	S	N/A	N/A	N/A						-	-
AT1G05850	Chitinase family protein	CTL1	Q9MA41	POM-POM1 (POM1);ECTOPIC ROOT HAIR 2 (ERH2);ECTOPIC DEPOSITION OF LIGNIN IN PITH 1 (ELP1); (ATCTL1);ECTOPIC DEPOSITION OF LIGNIN IN PITH (ELP);SENSITIVE TO HOT TEMPERATURES 2 (HOT2);CHITINASE-LIKE PROTEIN 1 (CTL1)	Encodes an endo chitinase-like protein AtCTL1. Essential for tolerance to heat, salt and drought stresses. Also involved in root hair development, cell expansion and response to cytokinin. Allelic to erh2. 11 alleles described in Hauser (1995). Mutant is defective in acquired thermotolerance, appears semidwarf throughout its life cycle and has extra lateral branches. There are two EMS alleles. Ex…	Other	N/A	N/A	Other	Other	Other	N/A	N/A	Other	N/A	Signal Peptide	Nucleus	ER	S	N/A	N/A	N/A						-	-
AT1G05860	INO80 complex subunit D-like protein	At1g05860	Q9MA40		INO80 complex subunit D-like protein;(source:Araport11)	Other	N/A	N/A	N/A	N/A	Other	N/A	Other	N/A	N/A	Mitochondrial Transit Peptide	Nucleus	possibly plastid	C	N/A	N/A	N/A						-	-
AT1G05870	Protein of unknown function (DUF1685)	At1g05870	Q9MA39		hypothetical protein (DUF1685);(source:Araport11)	Unknown	N/A	N/A	N/A	N/A	Other	N/A	Plastid	N/A	N/A	Other	Nucleus	N/A	N/A	N/A	N/A	N/A						-	-
AT1G05880	RING/U-box superfamily protein	ARI12	Q84RQ9	ARIADNE 12 (ARI12)	Encodes ARI12 (ARIADNE 12). ARI12 belongs to a family of `RING between RING fingers' (RBR) domain proteins with E3 ligase activity. Expression of ARI12 is induced by UV-B exposure.	Other	N/A	N/A	N/A	N/A	Other	N/A	Plastid	Other	N/A	Other	N/A	N/A	N/A	N/A	N/A	N/A						-	-
AT1G05890	RING/U-box superfamily protein	ARI5	F4IAE4	ARIADNE 5 (ARI5)	RING/U-box superfamily protein;(source:Araport11)	Other	N/A	N/A	N/A	N/A	Other	N/A	Other	Other	N/A	Other	Nucleus	N/A	N/A	N/A	N/A	N/A						AT5G45190,AT2G26000,AT5G62700,AT2G37990	-
AT1G05894	T20M3.17 protein	T20M3.17	Q9MA36		hypothetical protein;(source:Araport11)	Other	N/A	N/A	N/A	N/A	Other	N/A	Other	Other	N/A	Mitochondrial Transit Peptide	Nucleus	N/A	C	N/A	N/A	N/A						-	-
AT1G05900	endonuclease III 2	NTH1	A0A178W393	ENDONUCLEASE III 2 (NTH2); (ATNTH2)	endonuclease III 2;(source:Araport11)	Dual	Plastid	Plastid	N/A	Plastid	Plastid	N/A	Mitochondria	Other	N/A	Chloroplast Transit Peptide	Dual	possibly mitochondrial	C	Dual	DNA-RRR		NA	NA	NA	NA	NA	AT4G02930,AT4G37910,AT1G67500,AT1G21710,AT4G09140,AT5G41150	AT4G02930,AT4G37910,AT1G21710
AT1G05910	cell division cycle protein 48-related / CDC48-related	At1g05910	F4IAE9	BROMODOMAIN AND ATPASE DOMAIN-CONTAINING PROTEIN 1 (BRAT1)	Encodes an acetylated histone-binding protein BRAT1. BRAT1 forms a complex with BRP1 to prevent transcriptional silencing.	Other	N/A	N/A	N/A	N/A	Other	N/A	Other	Other	N/A	Other	Nucleus	N/A	N/A	N/A	N/A	N/A						AT1G02680,AT1G02740,AT3G12280,AT1G07930,AT1G08780,AT1G11890,AT1G14310,AT1G19120,AT1G20920,AT1G20960,AT1G29990,AT1G52740,AT1G54140,AT1G55730,AT1G63160,AT1G63370,AT2G21250,AT2G24490,AT2G27470,AT2G31170,AT2G44680,AT2G47760,AT3G08710,AT3G11630,AT3G12200,AT3G12530,AT3G18660,AT3G21460,AT3G22480,AT3G22590,AT3G28730,AT3G47370,AT3G48750,AT3G52390,AT4G10920,AT4G24400,AT4G30990,AT4G39330,AT5G09740,AT5G23290…	-
AT1G05920	Domain of unknown function (DUF313)	At1g05920	Q5RM09		B3 domain protein (DUF313);(source:Araport11)	Other	N/A	N/A	N/A	N/A	Other	N/A	Other	N/A	N/A	Other	Nucleus	N/A	N/A	N/A	N/A	N/A						-	-
AT1G05930	Domain of unknown function (DUF313)	At1g05930	Q9MA32		B3 domain protein (DUF313);(source:Araport11)	Other	N/A	N/A	N/A	N/A	Other	N/A	Other	N/A	N/A	Other	N/A	N/A	N/A	N/A	N/A	N/A						-	-
AT1G05940	cationic amino acid transporter 9	CAT9	Q9C5D6	CATIONIC AMINO ACID TRANSPORTER 9 (CAT9)	Encodes a member of the cationic amino acid transporter (CAT) subfamily of amino acid polyamine choline transporters.	Other	N/A	Other	N/A	Other	Plastid	N/A	N/A	Other	N/A	Mitochondrial Transit Peptide	Plastid	N/A	C	N/A	N/A	N/A						AT4G40042,AT4G27640,AT3G06460,AT3G03110,AT2G32600,AT1G26690,AT3G55360,AT5G22060	-
AT1G05950	unknown protein				hypothetical protein;(source:Araport11)	Other	N/A	N/A	N/A	N/A	Other	N/A	Other	N/A	N/A	Other	Nucleus	N/A	N/A	N/A	N/A	N/A						-	-
AT1G05960	ARM repeat superfamily protein	At1g05960	F4IAF6		ARM repeat superfamily protein;(source:Araport11)	Other	Other	Other	N/A	Other	Mitochondria	N/A	Other	N/A	N/A	Mitochondrial Transit Peptide	Plastid	possibly mitochondrial	M	N/A	N/A	N/A						-	-
AT1G05970	RNA-binding (RRM/RBD/RNP motifs) family protein	At1g05970	Q9LNE8	ENHANCED DOWNY MILDEW 3 (EDM3);ASI1-IMMUNOPRECIPITATED PROTEIN 1 (AIPP1)	Anti-silencing factor. Forms a complex with ASI1-EDM2 that is required for expression of some nonintronic HC-TRE genes	Other	N/A	N/A	N/A	N/A	Other	N/A	Other	N/A	N/A	Other	Nucleus	N/A	N/A	N/A	N/A	N/A						-	-
AT1G05990	EF hand calcium-binding protein family	CML7	Q9LNE7	ROOT HAIR SPECIFIC 1 (RHS1);ROOT HAIR SPECIFIC 2 (RHS2); (RHS1)	EF hand calcium-binding protein family;(source:Araport11)	Other	N/A	N/A	N/A	N/A	Other	N/A	Other	Other	N/A	Other	N/A	N/A	N/A	N/A	N/A	N/A						-	-
AT1G06000	UDP-Glycosyltransferase superfamily protein	AT1G06000	W8PVE7	(UGT89C1)	encodes a flavonol-7-O-rhamnosyltransferase involved in the formation of rhamnosylated flavonols	Other	N/A	N/A	N/A	Other	Other	N/A	N/A	N/A	N/A	Mitochondrial Transit Peptide	Plastid	N/A	N/A	N/A	N/A	N/A						AT2G41980	-
AT1G06010	Basic leucine zipper/W2 domain protein	At1g06010	Q84R19		basic leucine zipper/W2 domain protein;(source:Araport11)	Mitochondria	N/A	N/A	N/A	Mitochondria	Mitochondria	N/A	N/A	N/A	N/A	Signal Peptide	N/A	ER	M	No	N/A	N/A						-	-
AT1G06020	pfkB-like carbohydrate kinase family protein	At1g06020	Q9LNE4	FRUCTOKINASE 3 (FRK3);FRUCTOKINASE 5 (FRK5)	Encodes a member of the fructokinase gene family. Nomenclature according to Riggs 2017 has been adopted for the family by the community (personal communication, Boernke, Callis, Granot, Boernke, and Smeekens).	Other	Other	N/A	N/A	Other	Other	N/A	Other	Other	N/A	Other	N/A	N/A	N/A	N/A	N/A	N/A						-	-
AT1G06030	pfkB-like carbohydrate kinase family protein	At1g06030	Q9LNE3	FRUCTOKINASE 2 (FRK2);FRUCTOKINASE 6 (FRK6)	Encodes a member of the fructokinase gene family. Nomenclature according to Riggs 2017 has been adopted for the family by the community (personal communication, Boernke, Callis, Granot, Boernke, and Smeekens).	Other	Other	N/A	N/A	Other	Other	N/A	Other	Other	N/A	Other	N/A	N/A	N/A	N/A	N/A	N/A						-	-
AT1G06040	B-box zinc finger family protein	BBX24	Q96288	B-BOX DOMAIN PROTEIN 24 (BBX24);SALT TOLERANCE (STO)	Encodes salt tolerance protein (STO) which confers salt tolerance to yeast cells. Fully complements calcineurin deficient yeast but does not encode a phosphoprotein phosphatase. Sequence has similarities to CONSTANS. STO co-localizes with COP1 and plays a role in light signaling.STO transcript levels are regulated by photoperiod and phtyohormones. STO competes with FLC in the regulation of floral…	Other	N/A	Other	Other	Other	Other	N/A	Other	Other	N/A	Other	Nucleus	N/A	N/A	N/A	N/A	N/A						AT1G32230,AT2G32950	-
AT1G06045					hypothetical protein;(source:Araport11)	Unknown	N/A	N/A	N/A	N/A	N/A	N/A	N/A	N/A	N/A	Other	Plastid	N/A	C	N/A	N/A	N/A						-	-
AT1G06050	Protein of unknown function (DUF1336)				ENHANCED DISEASE RESISTANCE-like protein (DUF1336);(source:Araport11)	Mitochondria	N/A	N/A	N/A	Mitochondria	Mitochondria	N/A	Other	N/A	N/A	Other	Nucleus	N/A	N/A	No	N/A	N/A						-	-
AT1G06060	LisH and RanBPM domains containing protein	At1g06060	Q9LNE1		LisH and RanBPM domains containing protein;(source:Araport11)	Other	N/A	N/A	N/A	N/A	Other	N/A	Other	Other	N/A	Other	Nucleus	N/A	N/A	N/A	N/A	N/A						-	-
AT1G06070	Basic-leucine zipper (bZIP) transcription factor family protein	bZIP69	Q9LNE0	BASIC LEUCINE-ZIPPER 69 (BZIP69)	Basic-leucine zipper (bZIP) transcription factor family protein;(source:Araport11)	Other	N/A	N/A	N/A	Other	Other	N/A	Other	Other	N/A	Mitochondrial Transit Peptide	Nucleus	N/A	C	N/A	N/A	N/A						-	-
AT1G06080	delta 9 desaturase 1	ADS1	O65797	(ATADS1);DELTA 9 DESATURASE 1 (ADS1)	Encodes a protein homologous to delta 9 acyl-lipid desaturases of cyanobacteria and acyl-CoA desaturases of yeast and mammals. expression down-regulated by cold temperature. It is involved in the desaturation of VLCFAs to make monounsaturated VLCFAs.	Other	Plastid	N/A	Other	Other	Other	N/A	N/A	Other	N/A	Other	Nucleus	N/A	N/A	N/A	N/A	N/A						AT1G01020,AT1G06080,AT2G44660,AT3G02580,AT3G22845,AT3G51520,AT4G01370,AT4G12460,AT5G12480,AT5G13710,AT5G52640,ATCG00830,AT1G67730,AT3G06460,AT3G55380,AT4G01320,AT3G07680,AT2G22425,AT3G46460,AT2G44065,AT1G24470,AT2G25110	-
AT1G06090	Fatty acid desaturase family protein	At1g06090	Q9LND9		Fatty acid desaturase family protein;(source:Araport11)	Other	N/A	N/A	N/A	N/A	Other	N/A	N/A	Other	N/A	Other	Nucleus	N/A	N/A	N/A	N/A	N/A						AT1G74560,AT2G31260,AT2G39290,AT3G14090,AT3G14420,AT3G44320,AT3G62030,AT4G19690,AT4G33070,AT5G02490,AT5G42130,AT1G57660,AT3G55400,AT4G36630,AT4G38330,AT5G17000,AT5G19990	-
AT1G06100	Fatty acid desaturase family protein	At1g06100	Q9LND8		Fatty acid desaturase family protein;(source:Araport11)	Other	N/A	N/A	Other	N/A	Other	N/A	N/A	Other	N/A	Other	Nucleus	N/A	N/A	N/A	N/A	N/A						AT1G10630	-
AT1G06110	SKP1/ASK-interacting protein 16	SKIP16	Q9LND7	SKP1/ASK-INTERACTING PROTEIN 16 (SKIP16)	SKP1/ASK-interacting protein 16;(source:Araport11)	Other	N/A	N/A	N/A	N/A	Other	N/A	Other	N/A	N/A	Other	N/A	N/A	N/A	N/A	N/A	N/A						AT4G34210,AT5G08590,AT1G20140,AT1G75950,AT3G60010,AT5G42190	-
AT1G06120	Fatty acid desaturase family protein	At1g06120	Q9FPD5		Fatty acid desaturase family protein;(source:Araport11)	Other	N/A	N/A	Other	N/A	Other	N/A	N/A	Other	N/A	Other	N/A	N/A	N/A	N/A	N/A	N/A						-	-
AT1G06130	glyoxalase 2-4	AXX17_At1g05660	A0A178WGQ2	GLYOXALASE 2-4 (GLX2-4)	glyoxalase 2-4;(source:Araport11)	Dual	Plastid	Plastid	Plastid	Dual	Mitochondria	Plastid	Plastid	Mitochondria	N/A	Mitochondrial Transit Peptide	Dual	mitochondrial	C	No	N/A	N/A						-	-
AT1G06135	Transmembrane protein	At1g06135	Q8LCX3		transmembrane protein;(source:Araport11)	Other	N/A	N/A	N/A	N/A	Other	N/A	Other	N/A	N/A	Signal Peptide	N/A	ER	S	N/A	N/A	N/A						-	-
AT1G06137	unknown protein				transmembrane protein;(source:Araport11)	Unknown	N/A	N/A	N/A	N/A	Other	N/A	N/A	N/A	N/A	Signal Peptide	N/A	ER	S	N/A	N/A	N/A						-	-
AT1G06140	Pentatricopeptide repeat (PPR) superfamily protein	PCMP-E61	Q9LND4	MITOCHONDRIAL EDITING FACTOR 3 (MEF3)	Encodes MEF3 (mitochondrial editing factor 3), a PPR (pentatricopeptide repeat) protein of the E domain subclass. Functions in mitochondrial RNA editing.	Mitochondria	N/A	N/A	N/A	N/A	Mitochondria	N/A	Other	Mitochondria	N/A	Mitochondrial Transit Peptide	Mitochondria	mitochondrial	M	Mitochondria	PPR		NA	NA	NA	NA	NA	-	-
AT1G06143	Pentatricopeptide repeat-containing protein At1g06143	EMB1444	Q56X05		basic helix loop helix DNA-binding superfamily protein;(source:Araport11)	Unknown	N/A	N/A	N/A	N/A	N/A	N/A	N/A	Mitochondria	N/A	Mitochondrial Transit Peptide	Plastid	N/A	C	N/A	N/A	N/A						-	-
AT1G06148	Unknown gene				hypothetical protein;(source:Araport11)	Unknown	N/A	N/A	N/A	N/A	Plastid	N/A	N/A	N/A	N/A	Chloroplast Transit Peptide	Plastid	N/A	C	N/A	N/A	N/A						-	-
AT1G06150	basic helix-loop-helix (bHLH) DNA-binding superfamily protein			RECEPTOR LIKE PROTEIN 53 (AtRLP53);LONESOME HIGHWAY LIKE 1 (LHL1);EMBRYO DEFECTIVE 1444 (EMB1444)	Encodes a LHW-like protein with 79% amino acid identity to LHW.	Other	N/A	N/A	N/A	Other	Other	N/A	Other	Mitochondria	N/A	Chloroplast Transit Peptide	Nucleus	N/A	N/A	N/A	N/A	N/A						-	-
AT1G06160	octadecanoid-responsive Arabidopsis AP2/ERF 59	ERF094	Q9LND1	ETHYLENE RESPONSIVE FACTOR 59 (ERF59);OCTADECANOID-RESPONSIVE ARABIDOPSIS AP2/ERF 59 (ORA59)	encodes a member of the ERF (ethylene response factor) subfamily B-3 of ERF/AP2 transcription factor family. The protein contains one AP2 domain. There are 18 members in this subfamily including ATERF-1, ATERF-2, AND ATERF-5.	Other	N/A	N/A	Other	N/A	Other	N/A	Other	Other	N/A	Other	Nucleus	N/A	N/A	N/A	N/A	N/A						-	-
AT1G06170	basic helix-loop-helix (bHLH) DNA-binding superfamily protein	BHLH89	Q9LND0	BASIC HELIX LOOP HELIX PROTEIN 89 (BHLH089)	Encodes a bHLH transcription factor that together with bHLH010 and bHLH091 is important for the normal transcriptome of the developing Arabidopsis anther, possibly by forming a feed-forward loop with DYT1.	Other	N/A	N/A	Other	N/A	Other	N/A	Other	Other	N/A	Other	Nucleus	N/A	N/A	N/A	N/A	N/A						-	-
AT1G06180	myb domain protein 13	MYB13	Q9LNC9	MYB DOMAIN PROTEIN 13 (ATMYB13);MYB DOMAIN PROTEIN 13 (MYB13); (ATMYBLFGN)	member of MYB3R- and R2R3- type MYB- encoding genes	Other	N/A	N/A	N/A	N/A	Other	N/A	Other	Other	N/A	Other	N/A	N/A	N/A	N/A	N/A	N/A						-	-
AT1G06190	Rho termination factor			RHO-N 1 (RHON1)	Encodes a novel ribonucleic acid-binding protein that interacts with the endonuclease RNase E and supports its function in processing plastid ribonucleic acids.	Plastid	Plastid	Plastid	N/A	Plastid	Plastid	N/A	Other	Other	N/A	Chloroplast Transit Peptide	Plastid	plastid	C	No	N/A	N/A						-	-
AT1G06200	Peptidase S24/S26A/S26B/S26C family protein				Peptidase S24/S26A/S26B/S26C family protein;(source:Araport11)	Other	N/A	N/A	N/A	Mitochondria	Other	N/A	Other	N/A	N/A	Mitochondrial Transit Peptide	N/A	N/A	N/A	N/A	N/A	N/A						-	-
AT1G06210	ENTH/VHS/GAT family protein	TOL2	Q9LNC6		ENTH/VHS/GAT family protein;(source:Araport11)	Other	N/A	N/A	N/A	Other	Other	N/A	Other	Other	N/A	Other	Nucleus	N/A	N/A	N/A	N/A	N/A						-	-
AT1G06220	Ribosomal protein S5/Elongation factor G/III/V family protein	CLO	Q9LNC5	MATERNAL EFFECT EMBRYO ARREST 5 (MEE5)	Encodes a protein with similarity to splicing factor Snu114. Snu114 is thought to be involved in activation of the splicosome. Loss of GFA1 function results in reduced female fertility. Approximately 50% of ovules abort due to defects in the female gametophyte. In mutant gametophytes antipodal cells express egg cell markers suggesting a defect in specification of cell fate.GFA1 is also required t…	Other	N/A	Other	N/A	Other	Other	N/A	Mitochondria	Other	N/A	Other	Nucleus	N/A	N/A	N/A	N/A	N/A						AT5G56140,AT1G16610,AT2G43770,AT4G03430,AT4G20440,AT1G80070,AT1G09770	-
AT1G06225	CLAVATA3/ESR-RELATED 3	CLE3	Q3EDH8	CLAVATA3/ESR-RELATED 3 (CLE3)	Member of a large family of putative ligands homologous to the Clavata3 gene. Consists of a single exon.	Other	N/A	N/A	N/A	N/A	Other	N/A	Other	N/A	N/A	Signal Peptide	N/A	ER	S	N/A	N/A	N/A						-	-
AT1G06230	global transcription factor group E4	GTE4	Q9LNC4	GLOBAL TRANSCRIPTION FACTOR GROUP E4 (GTE4)	This gene is predicted to encode a bromodomain-containing protein. Plant lines expressing RNAi constructs targeted against GTE4 show some resistance to agrobacterium-mediated root transformation.	Other	N/A	N/A	N/A	Plastid	Other	N/A	Other	Other	N/A	Other	Nucleus	N/A	N/A	N/A	N/A	N/A						AT1G04950,AT1G04730,AT2G23080,AT2G23070,AT2G44680,AT1G55520,AT4G31720,AT3G12810,AT3G01770,AT2G28820,AT1G52740,AT1G09200,AT1G07660,AT4G10670,AT2G18000,AT2G10440,AT1G66740,AT5G63610,AT5G22010,AT1G21690,AT2G44580,AT3G47690,AT3G44530,AT1G54140,AT5G09740,AT1G20140	-
AT1G06240	Protein of unknown function DUF455	At1g06240	Q8H109		diiron containing four-helix bundle family ferritin protein, putative (Protein of unknown function DUF455);(source:Araport11)	Unknown	N/A	N/A	N/A	N/A	Mitochondria	N/A	Other	N/A	N/A	Chloroplast Transit Peptide	Dual	mitochondrial	C	N/A	N/A	N/A						-	-
AT1G06250	alpha/beta-Hydrolases superfamily protein	At1g06250	Q9LNC2		alpha/beta-Hydrolases superfamily protein;(source:Araport11)	Other	N/A	N/A	N/A	N/A	Other	N/A	Plastid	Other	N/A	Other	N/A	N/A	N/A	N/A	N/A	N/A						-	-
AT1G06260	Cysteine proteinases superfamily protein	At1g06260	Q9LNC1		Cysteine peptidase,activity detected in leaf and flower.	Other	N/A	N/A	N/A	N/A	Other	N/A	N/A	Other	N/A	Signal Peptide	N/A	ER	S	N/A	N/A	N/A						-	-
AT1G06270	Pentatricopeptide repeat (PPR) superfamily protein	At1g06270	Q9LNC0		Pentatricopeptide repeat (PPR) superfamily protein;(source:Araport11)	Mitochondria	N/A	N/A	N/A	Plastid	Mitochondria	N/A	Other	Mitochondria	N/A	Mitochondrial Transit Peptide	N/A	possibly mitochondrial	M	Mitochondria	PPR		NA	NA	NA	NA	NA	-	-
AT1G06280	LOB domain-containing protein 2	LBD2	Q9LNB9	LOB DOMAIN-CONTAINING PROTEIN 2 (LBD2)	LOB domain-containing protein 2;(source:Araport11)	Other	N/A	N/A	N/A	Other	Other	N/A	Other	N/A	N/A	Mitochondrial Transit Peptide	Nucleus	N/A	C	N/A	N/A	N/A						-	-
AT1G06290	acyl-CoA oxidase 3	ACX3	P0CZ23	(ATACX3);ACYL-COA OXIDASE 3 (ACX3)	Encodes an acyl-CoA oxidase with specificity for medium chain fatty acids. The mRNA is cell-to-cell mobile.	Other	Other	N/A	Other	Other	Other	Other	Other	Other	N/A	Mitochondrial Transit Peptide	N/A	N/A	M	N/A	N/A	N/A						-	-
AT1G06310	acyl-CoA oxidase 6	ACX3.2	Q9LMI7	ACYL-COA OXIDASE 6 (ACX6)	Encodes a putative acyl-CoA oxidase. However, no transcripts have been detected for this gene and no altered phenotypes have been detected in plants mutant for this gene. This suggests that ACX6 does not significantly contribute to seedling beta-oxidation of fatty acids or indole-3-butyric acid in vivo.	Other	N/A	N/A	Other	N/A	Other	N/A	Other	Other	N/A	Mitochondrial Transit Peptide	N/A	N/A	M	N/A	N/A	N/A						-	-
AT1G06320	Putative uncharacterized protein	At1g06320	Q3EDH7		hypothetical protein;(source:Araport11)	Other	N/A	N/A	N/A	N/A	Other	N/A	Other	N/A	N/A	Other	Nucleus	N/A	N/A	N/A	N/A	N/A						-	-
AT1G06330	Heavy metal transport/detoxification superfamily protein				Heavy metal transport/detoxification superfamily protein;(source:Araport11)	Other	N/A	N/A	N/A	N/A	Other	N/A	Other	Other	N/A	Other	Nucleus	N/A	N/A	N/A	N/A	N/A						-	-
AT1G06340	Plant Tudor-like protein	At1g06340	Q9LMI5		Plant Tudor-like protein;(source:Araport11)	Other	N/A	N/A	N/A	N/A	Other	N/A	Other	N/A	N/A	Other	N/A	N/A	N/A	N/A	N/A	N/A						-	-
AT1G06350	Fatty acid desaturase family protein	At1g06350	Q9LMI4	(ATADS4);DELTA 9 DESATURASE 4 (ADS4)	Fatty acid desaturase family protein;(source:Araport11)	Other	N/A	N/A	Other	N/A	Other	N/A	N/A	Other	N/A	Other	N/A	N/A	N/A	N/A	N/A	N/A						-	-
AT1G06360	Fatty acid desaturase family protein				Fatty acid desaturase family protein;(source:Araport11)	Other	N/A	N/A	Other	N/A	Other	N/A	N/A	Other	N/A	Other	N/A	N/A	N/A	N/A	N/A	N/A						AT3G52250,AT3G55400,AT3G62870,AT1G51770	-
AT1G06380	Ribosomal protein L1p/L10e family	At1g06380	Q9LMI1		Ribosomal protein L1p/L10e family;(source:Araport11)	Plastid	Plastid	Plastid	N/A	Plastid	Plastid	Plastid	Other	Other	N/A	Chloroplast Transit Peptide	N/A	N/A	C	No	N/A	N/A						AT1G04270,AT1G06380,AT1G04480,AT2G44860,AT1G10300,AT3G07050,AT1G52930,AT3G57150,AT1G77050,AT1G55150,AT4G16630,AT3G22660,AT2G40360,AT3G18600,AT1G65030,AT1G25260,AT4G15770,AT1G72440,AT2G18220,AT4G25630,AT5G46840,AT1G69070,AT5G04600,AT4G26600,AT2G21440,AT1G56110,AT3G05060,AT5G14520,AT5G06360,AT2G47250,AT3G16810,AT1G67120,AT4G01560,AT3G23620,AT1G14320,AT3G07110,AT1G27400,AT1G43170,AT1G36240,AT4G18100…	AT1G06380,AT4G26600,AT2G47250,AT1G67120,AT3G07110,AT1G27400,AT3G25520,AT2G40510,AT2G37190,AT2G47610,AT2G01250,AT3G51260
AT1G06390	GSK3/SHAGGY-like protein kinase 1	AXX17_At1g06010	A0A178WCN5	GSK3/SHAGGY-LIKE PROTEIN KINASE 1 (GSK1); (ATGSK1);SHAGGY-LIKE PROTEIN KINASE 22 (ATSK22);SHAGGY-LIKE PROTEIN KINASE 22 (SK22);BIN2-LIKE 2 (BIL2);A. THALIANA SHAGGY-LIKE KINASE GROUP 2 3 (ATSK2-3)	encodes a GSK3/shaggy-like protein kinase. Gene expression is induced by NaCl and ABA but not KCl, suggesting that this gene may be involved in response to osmotic stress. This protein can interact with the BZR1 protein involved in brassinosteroid-mediated signaling in a Y2H assay and promotes BZR1 phosphorylation in protoplasts.	Other	N/A	Other	N/A	Other	Other	Other	Plastid	Other	N/A	Other	Nucleus	possibly plastid	N/A	N/A	N/A	N/A						AT1G04160,AT1G44120,AT1G79000,AT4G34430,AT5G19090,AT5G19310,AT2G19480,AT2G26830,AT1G16980,AT3G02020,AT5G50900,AT2G33610,AT1G10040,AT1G24310	-
AT1G06400	Ras-related small GTP-binding family protein	RABA1A	P28185	(ARA2);ARABIDOPSIS THALIANA RAB GTPASE HOMOLOG A1A (ATRABA1A); (ATRAB11E); (ARA-2)	small GTP-binding protein (ara-2)	Other	N/A	Other	Other	Plastid	Other	Other	Mitochondria	N/A	N/A	Other	N/A	N/A	N/A	N/A	N/A	N/A						AT1G02130,AT1G04260,AT1G01960,AT2G44100,AT2G36300,AT5G54750,AT2G37550,AT3G05000,AT1G20970,AT2G18840,AT1G30890,AT5G09350,AT1G13210,AT1G11680,AT3G07890,AT1G32270,AT2G15240,AT2G29400,AT2G06530	-
AT1G06410	trehalose-phosphatase/synthase 7	AXX17_At1g06030	A0A178WH64	TREHALOSE-PHOSPHATASE/SYNTHASE 7 (ATTPS7);TREHALOSE -6-PHOSPHATASE SYNTHASE S7 (TPS7); (ATTPSA);TREHALOSE-PHOSPHATASE/SYNTHASE 7 (TPS7)	Encodes an enzyme putatively involved in trehalose biosynthesis. Though the protein has both trehalose-6-phosphate synthase (TPS)-like and trehalose-6-phosphate phosphatase (TPP)-like domains, neither activity has been detected in enzymatic assays nor has the protein been able to complement yeast TPS or TPP mutants.	Other	N/A	N/A	N/A	Mitochondria	Other	N/A	Plastid	Other	N/A	Mitochondrial Transit Peptide	Nucleus	N/A	C	N/A	N/A	N/A						-	-
AT1G06420	DNA ligase-like protein	At1g06420	Q9LMH9		DNA ligase-like protein;(source:Araport11)	Other	N/A	N/A	N/A	N/A	Other	N/A	Other	Other	N/A	Other	Nucleus	N/A	N/A	N/A	N/A	N/A						-	-
AT1G06430	FTSH protease 8	FTSH8	Q8W585	(FTSH8);FTSH PROTEASE 8 (ftsh8)	encodes a FtsH protease that is localized to the chloroplast	Plastid	Plastid	Plastid	Plastid	Plastid	Plastid	Plastid	N/A	N/A	Plastid	Chloroplast Transit Peptide	Plastid	plastid	C	No	N/A	N/A						-	-
AT1G06440	Ubiquitin carboxyl-terminal hydrolase family protein	At1g06440	Q9SHI9		Ubiquitin carboxyl-terminal hydrolase family protein;(source:Araport11)	Unknown	N/A	N/A	N/A	N/A	Mitochondria	N/A	Other	N/A	N/A	Mitochondrial Transit Peptide	Mitochondria	mitochondrial	M	N/A	N/A	N/A						-	-
AT1G06450	Polynucleotidyl transferase ribonuclease H-like superfamily protein	CAF1-1	Q9SHJ0		Polynucleotidyl transferase, ribonuclease H-like superfamily protein;(source:Araport11)	Other	N/A	N/A	Other	N/A	Other	N/A	Other	Other	N/A	Other	N/A	N/A	N/A	N/A	N/A	N/A						-	-
AT1G06460	alpha-crystallin domain 32.1	ACD32.1	Q208N7	ALPHA-CRYSTALLIN DOMAIN 31.2 (ACD31.2);ALPHA-CRYSTALLIN DOMAIN 32.1 (ACD32.1)	ACD32.1 encodes an alpha-crystallin domain containing protein with homology to small heat shock proteins.	Other	Other	Other	N/A	Other	Other	Other	Plastid	N/A	N/A	Other	N/A	N/A	M	N/A	N/A	N/A						-	-
AT1G06470	Nucleotide/sugar transporter family protein	At1g06470	Q8H184		Nucleotide/sugar transporter family protein;(source:Araport11)	Unknown	N/A	N/A	N/A	N/A	Other	N/A	N/A	N/A	N/A	Other	N/A	N/A	N/A	N/A	N/A	N/A						AT1G57600,AT1G80500,AT2G30710,AT3G22480,AT5G17770,AT5G18280,AT5G42000,AT3G04080	-
AT1G06475	Transmembrane protein	At1g06475	Q6DSU2		transmembrane protein;(source:Araport11)	Other	N/A	N/A	N/A	N/A	Other	N/A	Other	N/A	N/A	Other	Nucleus	N/A	N/A	N/A	N/A	N/A						-	-
AT1G06490	glucan synthase-like 7	CALS7	Q9SHJ3	CALLOSE SYNTHASE 7 (CalS7);GLUCAN SYNTHASE-LIKE 7 (GSL7);GLUCAN SYNTHASE-LIKE 7 (GSL07); (atgsl7); (gsl07);ARABIDOPSIS THALIANA GLUCAN SYNTHASE-LIKE 7 (ATGSL07)	Encodes Callose Synthase 7 (CalS7), a phloem-specific callose synthase responsible for callose deposition in developing sieve elements during phloem formation and in mature phloem induced by wounding.	Other	N/A	N/A	Other	Other	Other	N/A	N/A	N/A	Other	Mitochondrial Transit Peptide	Nucleus	N/A	C	N/A	N/A	N/A						-	-
AT1G06500	AT1G06500 protein	At1g06500	Q8VY54		hypothetical protein;(source:Araport11)	Other	N/A	N/A	N/A	N/A	Other	N/A	Other	N/A	N/A	Other	N/A	N/A	N/A	N/A	N/A	N/A						-	-
AT1G06510	Forkhead-associated domain protein	At1g06510	Q84K72		forkhead-associated domain protein;(source:Araport11)	Other	N/A	N/A	N/A	N/A	Plastid	N/A	Other	Other	N/A	Chloroplast Transit Peptide	Plastid	plastid	C	N/A	N/A	N/A						-	-
AT1G06515	Protein of unknown function (DUF3317)			SMALL SUBUNIT OF SPT A (SSSPTA)	Encodes a 56-amino acid polypeptide with low but significant similarity to human small subunit of serine palmitoyltransferase that localizes to the ER and physically interacts with and greatly stimulates the activity of LCB1/LCB2 heterodimer ser palmitoyltransferase complex. Mutants have low pollen viability.	Other	N/A	N/A	N/A	Other	Other	N/A	N/A	N/A	N/A	Mitochondrial Transit Peptide	N/A	N/A	M	N/A	N/A	N/A						-	-
AT1G06520	glycerol-3-phosphate acyltransferase 1	GPAT1	Q9SHJ5	GLYCEROL-3-PHOSPHATE SN-2-ACYLTRANSFERASE 1 (GPAT1);GLYCEROL-3-PHOSPHATE SN-2-ACYLTRANSFERASE 1 (ATGPAT1);GLYCEROL-3-PHOSPHATE SN-2-ACYLTRANSFERASE 1 (SN-2-GPAT1)	sn-glycerol-3-phosphate 2-O-acyltransferase. Expressed in flower buds and siliques. Homozygous mutant plants are male sterile.	Mitochondria	N/A	Mitochondria	Mitochondria	N/A	Mitochondria	Mitochondria	N/A	N/A	Mitochondria	Signal Peptide	N/A	ER	M	No	N/A	N/A						-	-
AT1G06530	Tropomyosin-related	PMD2	Q9SHJ6	PEROXISOMAL AND MITOCHONDRIAL DIVISION FACTOR 2 (PMD2)	Encodes PEROXISOMAL AND MITOCHONDRIAL DIVISION FACTOR2. Involved in mitochondrial morphogenesis.	Dual	N/A	Dual	N/A	Mitochondria	Mitochondria	Mitochondria	Plastid	N/A	Mitochondria	Other	N/A	N/A	N/A	No	N/A	N/A						-	-
AT1G06540	F12K11.13	At1g06540	Q9SHJ7		hypothetical protein;(source:Araport11)	Other	N/A	N/A	N/A	Other	Other	N/A	Other	N/A	N/A	Other	N/A	N/A	N/A	N/A	N/A	N/A						-	-
AT1G06550	ATP-dependent caseinolytic (Clp) protease/crotonase family protein	At1g06550	Q9SHJ8		ATP-dependent caseinolytic (Clp) protease/crotonase family protein;(source:Araport11)	Other	N/A	N/A	N/A	N/A	Other	N/A	Other	Mitochondria	N/A	Other	N/A	N/A	N/A	N/A	N/A	N/A						AT1G01960,AT1G10070,AT1G10210,AT1G74560,AT3G22290,AT3G22890,AT3G57990,AT4G02050,AT4G27130,AT4G32930,AT1G20693,AT1G35350,AT3G18850,AT4G08800,AT4G33650,AT5G05010,AT5G08570,AT5G49970	-
AT1G06560	NOL1/NOP2/sun family protein	At1g06560	Q84MA1	(ATTRM4F);TRNA METHYLTRANSFERASE 4F (TRM4F); (NOP2C)	NOL1/NOP2/sun family protein;(source:Araport11)	Unknown	N/A	N/A	N/A	N/A	Mitochondria	N/A	Plastid	Other	N/A	Mitochondrial Transit Peptide	Mitochondria	mitochondrial	M	N/A	N/A	N/A						-	-
AT1G06570	phytoene desaturation 1	HPD	P93836	4-HYDROXYPHENYLPYRUVATE DIOXYGENASE (HPD);4-HYDROXYPHENYLPYRUVATE DIOXYGENASE (HPPD);PHYTOENE DESATURATION 1 (PDS1)	Mutation of the PDS1 locus disrupts the activity of p-hydroxyphenylpyruvate dioxygenase (HPPDase), the first committed step in the synthesis of both plastoquinone and tocopherols in plants.	Mitochondria	N/A	Mitochondria	Other	Mitochondria	Mitochondria	Mitochondria	Other	Other	Mitochondria	Other	Nucleus	N/A	N/A	No	N/A	N/A						-	-
AT1G06580	Pentatricopeptide repeat (PPR) superfamily protein	At1g06580	Q9SHK2	PENTATRICOPEPTIDE REPEAT 1 (PPR1)	Pentatricopeptide repeat (PPR) superfamily protein;(source:Araport11)	Mitochondria	N/A	N/A	N/A	Mitochondria	Mitochondria	N/A	Other	Mitochondria	N/A	Mitochondrial Transit Peptide	Mitochondria	ER	M	Mitochondria	PPR		NA	NA	NA	NA	NA	-	-
AT1G06590	Anaphase-promoting complex subunit 5	APC5	Q8H1U4		anaphase-promoting complex subunit;(source:Araport11)	Unknown	N/A	N/A	N/A	N/A	Mitochondria	N/A	N/A	Other	N/A	Mitochondrial Transit Peptide	Plastid	possibly mitochondrial	M	N/A	N/A	N/A						AT2G04660,AT2G20000,AT3G16320,AT4G21530,AT4G33270,AT5G05560,AT5G27080,AT1G49760,AT1G78770,AT2G18290,AT2G39090,AT3G05870,AT3G48150,AT4G22910,AT4G34110,AT5G13840	-
AT1G06620	2-oxoglutarate (2OG) and Fe(II)-dependent oxygenase superfamily protein	At1g06620	Q84MB3		encodes a protein whose sequence is similar to a 2-oxoglutarate-dependent dioxygenase The mRNA is cell-to-cell mobile.	Other	N/A	N/A	N/A	Other	Other	N/A	Other	Other	N/A	Other	N/A	possibly plastid	N/A	N/A	N/A	N/A						-	-
AT1G06630	F-box/RNI-like superfamily protein	At1g06630	F4IDP6		F-box/RNI-like superfamily protein;(source:Araport11)	Other	N/A	N/A	N/A	N/A	Other	N/A	Other	Other	N/A	Other	Nucleus	N/A	N/A	N/A	N/A	N/A						-	-
AT1G06640	2-oxoglutarate (2OG) and Fe(II)-dependent oxygenase superfamily protein	At1g06640	Q9C5K7		encodes a protein whose sequence is similar to a 2-oxoglutarate-dependent dioxygenase The mRNA is cell-to-cell mobile.	Other	N/A	N/A	N/A	N/A	Other	N/A	Plastid	Other	N/A	Other	N/A	N/A	N/A	N/A	N/A	N/A						-	-
AT1G06645	2-oxoglutarate (2OG) and Fe(II)-dependent oxygenase superfamily protein				2-oxoglutarate (2OG) and Fe(II)-dependent oxygenase superfamily protein;(source:Araport11)	Unknown	N/A	N/A	N/A	N/A	Other	N/A	N/A	N/A	N/A	Other	N/A	possibly plastid	N/A	N/A	N/A	N/A						-	-
AT1G06650	2-oxoglutarate (2OG) and Fe(II)-dependent oxygenase superfamily protein	At1g06650	Q8H1S4		encodes a protein whose sequence is similar to 2-oxoglutarate-dependent dioxygenase The mRNA is cell-to-cell mobile.	Other	N/A	N/A	N/A	N/A	Other	N/A	Other	Other	N/A	Other	N/A	N/A	N/A	N/A	N/A	N/A						-	-
AT1G06660	Protein JASON	JASON	F4IDQ5	JASON (JASON)	Encodes JASON. jason mutant produces diploid male gametes leading to triploid progeny. Diploid gametes in the jason mutant are generated by a defect in male meiosis II.	Unknown	N/A	N/A	N/A	N/A	Mitochondria	N/A	Other	N/A	N/A	Mitochondrial Transit Peptide	Mitochondria	possibly mitochondrial	M	N/A	N/A	N/A						-	-
AT1G06670	nuclear DEIH-boxhelicase	NIH	F4IDQ6	NUCLEAR DEIH-BOXHELICASE (NIH)	nuclear DEIH-box helicase (NIH) encoding a putative RNA and/or DNA helicase homologous to a group of nucleic acid helicases from the DEAD/H family with nuclear DEIH-box helicase (NIH) distinct N- and C-terminal regions that differ from animal DEIH proteins The mRNA is cell-to-cell mobile.	Other	N/A	Other	N/A	Plastid	Other	N/A	Other	Other	Other	Other	Nucleus	N/A	N/A	N/A	N/A	N/A						-	-
AT1G06680	photosystem II subunit P-1	PSBP1	Q42029	PHOTOSYSTEM II SUBUNIT P-1 (PSBP-1);OXYGEN EVOLVING COMPLEX SUBUNIT 23 KDA (OE23);PHOTOSYSTEM II SUBUNIT P (PSII-P);OXYGEN-EVOLVING ENHANCER PROTEIN 2 (OEE2)	Encodes a 23 kD extrinsic protein that is part of photosystem II and participates in the regulation of oxygen evolution. Phosphorylation of this protein is dependent on calcium. In plsp1-1 mutant plastids, the nonmature form of the protein localizes in the stroma. The mRNA is cell-to-cell mobile.	Plastid	Plastid	Plastid	Plastid	Dual	Plastid	Plastid	Other	Plastid	Plastid	Chloroplast Transit Peptide	Plastid	plastid	C	Plastid	Photosynthesis	PSII	5MDX	NA	Arabidopsis thaliana	NA	NA	-	-
AT1G06690	NAD(P)-linked oxidoreductase superfamily protein	At1g06690	Q94A68		NAD(P)-linked oxidoreductase superfamily protein;(source:Araport11)	Plastid	Plastid	Plastid	Plastid	Plastid	Plastid	Plastid	Other	N/A	Plastid	Other	Plastid	plastid	C	No	N/A	N/A						-	-
AT1G06700	Protein kinase superfamily protein	PTI11	Q8H1G6		Protein kinase superfamily protein;(source:Araport11)	Other	Other	Other	N/A	Other	Other	N/A	Other	Other	N/A	Other	N/A	N/A	N/A	N/A	N/A	N/A						-	-
AT1G06710	Tetratricopeptide repeat (TPR)-like superfamily protein			MITOCHONDRIAL STABILITY FACTOR 2 (MTSF2);MITOCHONDRIAL STABILITY FACTOR 1 (MTSF1)	Tetratricopeptide repeat (TPR)-like superfamily protein;(source:Araport11)	Mitochondria	N/A	N/A	Mitochondria	N/A	Mitochondria	N/A	Other	Mitochondria	N/A	Mitochondrial Transit Peptide	Mitochondria	possibly mitochondrial	M	Mitochondria	PPR		NA	NA	NA	NA	NA	-	-
AT1G06720	P-loop containing nucleoside triphosphate hydrolases superfamily protein				P-loop containing nucleoside triphosphate hydrolases superfamily protein;(source:Araport11)	Other	N/A	N/A	N/A	N/A	Other	N/A	Other	N/A	N/A	Other	Nucleus	N/A	N/A	N/A	N/A	N/A						AT1G10490,AT1G15440,AT1G31660,AT1G63810,AT1G67190,AT1G68650,AT1G69070,AT1G72320,AT2G17250,AT2G17360,AT2G34357,AT2G47990,AT3G02520,AT3G06530,AT3G10530,AT3G12860,AT3G21540,AT3G56510,AT3G56990,AT3G57000,AT3G62310,AT4G00100,AT4G04940,AT4G05410,AT4G07410,AT4G08500,AT4G25630,AT4G28200,AT4G28450,AT4G30991,AT5G08420,AT5G15750,AT5G16750,AT5G22100,AT5G43430,AT5G55920,AT5G61330,AT5G66540,AT1G15960,AT4G19610…	-
AT1G06730	pfkB-like carbohydrate kinase family protein	At1g06730	Q9ASV2		pfkB-like carbohydrate kinase family protein;(source:Araport11)	Other	Plastid	Other	N/A	Other	Other	Other	Other	Other	Other	Mitochondrial Transit Peptide	Plastid	plastid	C	N/A	N/A	N/A						AT2G25870,AT1G17330,AT1G63660	-
AT1G06740	MUG3		A0A178W5T2	MUSTANG 3 (MUG3)	Encodes a member of a domesticated transposable element gene family MUSTANG. Members of this family are derived from transposable elements genes but gained function in plant fitness and flower development. Known members include: AT3G04605 (MUG1), AT2G30640 (MUG2), AT1G06740 (MUG3), AT5G16505 (MUG4), AT3G06940 (MUG5), AT5G48965 (MUG6), AT3G05850 (MUG7) and AT5G34853 (MUG8).	Unknown	N/A	N/A	N/A	N/A	N/A	N/A	N/A	N/A	N/A	Other	Nucleus	N/A	N/A	N/A	N/A	N/A						-	-
AT1G06750	P-loop containing nucleoside triphosphate hydrolases superfamily protein	At1g06750	F4IDR5		P-loop containing nucleoside triphosphate hydrolases superfamily protein;(source:Araport11)	Mitochondria	N/A	N/A	N/A	Mitochondria	Mitochondria	N/A	Other	N/A	N/A	Mitochondrial Transit Peptide	Nucleus	N/A	M	No	N/A	N/A						-	-
AT1G06760	winged-helix DNA-binding transcription factor family protein	At1g06760	P26568	HISTONE 1.1 (H1.1)	winged-helix DNA-binding transcription factor family protein;(source:Araport11)	Other	N/A	N/A	Other	Other	Other	N/A	Plastid	Other	Other	Other	Nucleus	N/A	N/A	N/A	N/A	N/A						AT4G30870,AT1G19480,AT1G16970	-
AT1G06770	DREB2A-interacting protein 1	DRIP1	Q9M9Y4	DREB2A-INTERACTING PROTEIN 1 (DRIP1); (ATBMI1B); (ATDRIP1); (ATRING1B)	Encodes a C3HC4 RING-domain-containing ubiquitin E3 ligase capable of interacting with DREB2A. The DRIP1-GFP fusion protein is nuclear-localized. DRIP1 seems to be involved in regulating stress-related transcriptional changes and drought tolerance.	Other	N/A	Other	N/A	N/A	Other	N/A	Plastid	Other	N/A	Other	Nucleus	possibly mitochondrial	N/A	N/A	N/A	N/A						-	-
AT1G06780	galacturonosyltransferase 6	GAUT6	F4IDS0	GALACTURONOSYLTRANSFERASE 6 (GAUT6)	Encodes a protein with putative galacturonosyltransferase activity.	Other	N/A	N/A	Other	N/A	Other	N/A	N/A	N/A	N/A	Signal Peptide	Mitochondria	ER	S	N/A	N/A	N/A						-	-
AT1G06790	RNA polymerase Rpb7 N-terminal domain-containing protein	At1g06790	Q9M9Y6	NUCLEAR RNA POLYMERASE C SUBUNIT 7 (NRPC7)	Encodes a subunit of RNA polymerase III involved in maintaining global RNA homeostasis, not just that of genes transcribed by RNA pol III.	Other	Mitochondria	N/A	N/A	Other	Other	N/A	Other	Other	N/A	Other	N/A	N/A	N/A	N/A	N/A	N/A						AT1G02730,AT1G05830,AT1G10940,AT1G15780,AT1G18870,AT1G19660,AT1G30810,AT1G31190,AT1G60620,AT1G65470,AT1G72560,AT2G20410,AT2G22690,AT2G29680,AT2G31060,AT2G38960,AT3G01280,AT3G05760,AT3G09820,AT3G20800,AT3G22320,AT3G46900,AT3G52590,AT3G53880,AT3G54630,AT3G54660,AT4G00810,AT4G04720,AT4G07950,AT5G13240,AT5G13710,AT5G16960,AT5G18620,AT5G26030,AT5G27970,AT5G35910,AT5G42000,AT5G45140,AT5G45380,AT5G60040…	-
AT1G06800	alpha/beta-Hydrolases superfamily protein	AXX17_At1g06440	A0A178WG46	DAD1-LIKE LIPASE 4 (DALL4);PHOSPHOLIPASE A I GAMMA 1 (PLA-I{gamma}1)	Encodes a lipase that hydrolyzes phosphatidylcholine, glycolipids as well as triacylglycerols.	Plastid	Plastid	N/A	N/A	N/A	Plastid	N/A	Other	Other	N/A	Chloroplast Transit Peptide	Plastid	possibly plastid	C	No	N/A	N/A						-	-
AT1G06810	Endonuclease/glycosyl hydrolase	At1g06810	Q58G55		endonuclease/glycosyl hydrolase;(source:Araport11)	Unknown	N/A	N/A	N/A	N/A	Mitochondria	N/A	Other	N/A	N/A	Mitochondrial Transit Peptide	Nucleus	mitochondrial	M	N/A	N/A	N/A						-	-
AT1G06820	carotenoid isomerase	CRTISO	Q9M9Y8	CAROTENOID AND CHLOROPLAST REGULATION 2 (CCR2);CAROTENOID ISOMERASE (CRTISO)	Encodes carotenoid isomerase. Catalyzes the isomerization of poly-cis-carotenoids to all-trans-carotenoids. Together with PDS and ZDS, CRTiso is required to complete the synthesis of lycopene from phytoene.	Plastid	Plastid	N/A	Plastid	Plastid	Plastid	Plastid	Plastid	Plastid	N/A	Other	Nucleus	N/A	N/A	No	N/A	N/A						-	-
AT1G06830	Glutaredoxin family protein	GRXS11	Q9M9Y9	(ROXY6);CEP DOWNSTREAM 1 (CEPD1)	Encodes a member of the CC-type glutaredoxin (ROXY) family that has been shown to interact with the transcription factor TGA2. CEPD1 is a non secreted polypeptide that is highly similar to CEPD2 which is another member of a novel family related to glutaredoxins. It is induced by nitrogen starvation. It acts downstream of the CEP1 peptide in systemic N-demand signalling .The RNA is expressed in th…	Other	N/A	N/A	Other	N/A	Other	N/A	Plastid	Other	N/A	Mitochondrial Transit Peptide	N/A	N/A	S	N/A	N/A	N/A						AT1G12900,AT1G34580,AT1G44820,AT1G54940,AT1G59740,AT1G70290,AT1G72730,AT1G74320,AT2G14880,AT2G20410,AT2G31020,AT2G34180,AT3G18660,AT3G29060,AT3G48930,AT3G53880,AT4G27090,AT4G33730,AT4G33950,AT5G26110,AT5G27720,AT5G35750,AT5G37830,AT5G55160,AT5G57190,AT1G55920,AT2G15430,AT3G04770,AT3G17430,AT4G33865,AT5G16170	-
AT1G06840	Leucine-rich repeat protein kinase family protein	At1g06840	C0LGD7		Leucine-rich repeat protein kinase family protein;(source:Araport11)	Other	Other	Other	N/A	Other	Other	N/A	N/A	Other	N/A	Signal Peptide	Nucleus	ER	S	N/A	N/A	N/A						-	-
AT1G06850	basic leucine-zipper 52	AtbZIP52	Q8VWG0	BASIC LEUCINE-ZIPPER 52 (bZIP52);BASIC LEUCINE-ZIPPER 52 (AtbZIP52)	basic leucine-zipper 52;(source:Araport11)	Other	N/A	N/A	N/A	Other	Other	N/A	Other	N/A	N/A	Other	Nucleus	N/A	C	N/A	N/A	N/A						AT1G70060,AT1G77180,AT3G46580	-
AT1G06870	Peptidase S24/S26A/S26B/S26C family protein	TPP2	Q9M9Z2	PLASTIDIC TYPE I SIGNAL PEPTIDASE 2A (PLSP2A)	Peptidase S24/S26A/S26B/S26C family protein;(source:Araport11)	Plastid	Plastid	N/A	Plastid	Other	Mitochondria	N/A	Other	N/A	N/A	Mitochondrial Transit Peptide	N/A	plastid	M	No	N/A	N/A						-	-
AT1G06890	nodulin MtN21 /EamA-like transporter family protein	UXT3	Q8RXL8	UDP-XYLOSE TRANSPORTER3 (UXT3)	UXT3 is a member of the NST-KT subfamily of nucleotide/sugar transporters. It is localized to the golgi and functions as a UDP-Xyl transporter.	Other	N/A	Other	Other	Other	Other	N/A	N/A	Other	N/A	Signal Peptide	N/A	possibly ER	S	N/A	N/A	N/A						-	-
AT1G06900	Insulinase (Peptidase family M16) family protein	At1g06900	F4HNU6		Insulinase (Peptidase family M16) family protein;(source:Araport11)	Other	N/A	N/A	N/A	Plastid	Other	N/A	Other	Other	N/A	Other	N/A	N/A	N/A	N/A	N/A	N/A						AT1G60430	-
AT1G06910	TRF-like 7	AXX17_At1g06530	A0A178W486	TRF-LIKE 7 (TRFL7)	Arabidopsis thaliana myb family transcription factor (At1g06910)	Other	N/A	N/A	N/A	N/A	Other	N/A	Other	N/A	N/A	Other	Nucleus	N/A	N/A	N/A	N/A	N/A						AT3G43810	-
AT1G06920	ovate family protein 4	OFP4	F4HNU8	OVATE FAMILY PROTEIN 4 (OFP4);ARABIDOPSIS THALIANA OVATE FAMILY PROTEIN 4 (ATOFP4)	Encodes OFP4, a member of the plant specific ovate family proteins. Members of this family have been shown to bind to KNOX and BELL- like TALE class homeodomain proteins. OFP4 interacts with KNAT7 to regulate secondary cell wall formation.	Other	N/A	N/A	N/A	N/A	Mitochondria	N/A	Other	Other	N/A	Mitochondrial Transit Peptide	Nucleus	mitochondrial	M	N/A	N/A	N/A						AT1G19700,AT1G23380,AT1G62990,AT1G75410,AT2G35940,AT4G08150,AT4G32040,AT4G34610,AT4G36870,AT5G11060,AT5G25220,AT5G41410	-
AT1G06923	Transcription repressor OFP17-like protein	At1g06923	Q1G3W7		transcription repressor OFP17-like protein;(source:Araport11)	Unknown	N/A	N/A	N/A	N/A	Mitochondria	N/A	Other	N/A	N/A	Mitochondrial Transit Peptide	Dual	mitochondrial	C	N/A	N/A	N/A						-	-
AT1G06925					endonuclease/glycosyl hydrolase;(source:Araport11)	Other	N/A	N/A	N/A	N/A	Other	N/A	Other	N/A	N/A	Other	N/A	N/A	S	N/A	N/A	N/A						-	-
AT1G06930	Expressed protein	At1g06930	Q5BQ22		TPRXL;(source:Araport11)	Other	N/A	N/A	N/A	N/A	Other	N/A	Other	N/A	N/A	Other	N/A	N/A	N/A	N/A	N/A	N/A						-	-
AT1G06950	translocon at the inner envelope membrane of chloroplasts 110	TIC110	Q8LPR9	TRANSLOCON AT THE INNER ENVELOPE MEMBRANE OF CHLOROPLASTS 110 (TIC110);ARABIDOPSIS THALIANA TRANSLOCON AT THE INNER ENVELOPE MEMBRANE OF CHLOROPLASTS 110 (ATTIC110)	Encodes a protein thought to be a part of the translocon at the chloroplast inner envelope. Involved in protein import into the chloroplast and chloroplast biogenesis. C-terminal half of Tic110 functions as scaffolds for protein-protein interactions.	Plastid	Plastid	Plastid	N/A	Dual	Plastid	Plastid	N/A	N/A	N/A	Chloroplast Transit Peptide	Plastid	plastid	C	No	N/A	N/A						AT1G02280,AT2G16640,AT3G16620,AT4G02510,AT4G23430,AT3G23710,AT5G16620	AT1G02280,AT2G16640,AT3G16620,AT4G02510,AT4G23430,AT3G23710,AT5G16620
AT1G06960	RNA-binding (RRM/RBD/RNP motifs) family protein	At1g06960	Q8H1S6	U2B"-LIKE (U2BL)	Similar to U2B'. Functions in cold stress induced alternative splicing.	Mitochondria	N/A	N/A	N/A	N/A	Mitochondria	N/A	Dual	N/A	N/A	Other	Nucleus	N/A	N/A	No	N/A	N/A						AT1G02100,AT1G04750,AT1G05830,AT1G06960,AT1G04510,AT1G05120,AT1G03560,AT2G31580,AT3G04600,AT4G26870,AT5G06160,AT2G43770,AT1G09760,AT1G21370,AT1G26160,AT1G55300,AT1G55920,AT1G64190,AT1G72480,AT1G80500,AT2G14580,AT2G17420,AT2G24490,AT2G31900,AT2G32670,AT3G11830,AT3G13060,AT3G24010,AT3G25900,AT3G46900,AT3G47290,AT3G53030,AT3G53880,AT4G00810,AT4G14000,AT4G14350,AT4G17190,AT4G21490,AT4G27070,AT4G29580…	AT1G06960,AT1G03560,AT2G17420,AT4G17190,AT4G21490,AT5G13450,AT5G47630,AT1G10070,AT2G17360,AT3G48170,AT1G69380,AT1G58180
AT1G06970	cation/hydrogen exchanger 14	AXX17_At1g06590	A0A178WC73	(ATCHX14);CATION/HYDROGEN EXCHANGER 14 (CHX14)	member of Putative Na+/H+ antiporter family	Other	N/A	N/A	Other	Other	Other	N/A	N/A	Other	N/A	Other	N/A	N/A	N/A	N/A	N/A	N/A						-	-
AT1G06980	6 7-dimethyl-8-ribityllumazine synthase	At1g06980	Q9LMJ2		6,7-dimethyl-8-ribityllumazine synthase;(source:Araport11)	Other	N/A	N/A	N/A	N/A	Other	N/A	Other	N/A	N/A	Signal Peptide	Nucleus	possibly ER	S	N/A	N/A	N/A						-	-
AT1G06990	GDSL-like Lipase/Acylhydrolase superfamily protein	At1g06990	Q9LMJ3		GDSL-motif esterase/acyltransferase/lipase. Enzyme group with broad substrate specificity that may catalyze acyltransfer or hydrolase reactions with lipid and non-lipid substrates.	Other	N/A	N/A	N/A	N/A	Other	N/A	N/A	Other	N/A	Signal Peptide	N/A	ER	S	N/A	N/A	N/A						-	-
AT1G07000	exocyst subunit exo70 family protein B2	AXX17_At1g06620	A0A178WCB5	EXOCYST SUBUNIT EXO70 FAMILY PROTEIN B2 (EXO70B2);EXOCYST SUBUNIT EXO70 FAMILY PROTEIN B2 (ATEXO70B2)	A member of EXO70 gene family, putative exocyst subunits, conserved in land plants. Arabidopsis thaliana contains 23 putative EXO70 genes, which can be classified into eight clusters on the phylogenetic tree.	Other	N/A	Other	N/A	Other	Other	N/A	Other	Other	Other	Other	N/A	N/A	N/A	N/A	N/A	N/A						-	-
AT1G07010	Calcineurin-like metallo-phosphoesterase superfamily protein	SLP1	F4HNW0	(ATSLP1);SHEWENELLA-LIKE PROTEIN PHOSPHATASE 1 (SLP1)	Calcineurin-like metallo-phosphoesterase superfamily protein;(source:Araport11)	Plastid	Plastid	Other	N/A	Other	Plastid	N/A	Plastid	Other	N/A	Chloroplast Transit Peptide	Plastid	plastid	C	No	N/A	N/A						-	-
AT1G07020	Uncharacterized protein At1g07020	At1g07020	Q8LCS6		hypothetical protein;(source:Araport11)	Other	N/A	N/A	N/A	N/A	Other	N/A	Other	N/A	N/A	Other	Nucleus	N/A	N/A	N/A	N/A	N/A						-	-
AT1G07025	Mitochondrial substrate carrier family protein	At1g07025	F4HNW4		Mitochondrial substrate carrier family protein;(source:Araport11)	Mitochondria	N/A	N/A	N/A	Mitochondria	Mitochondria	N/A	N/A	N/A	Mitochondria	Other	N/A	N/A	N/A	No	N/A	N/A						-	-
AT1G07030	Mitochondrial substrate carrier family protein	At1g07030	Q8L6Z2		Mitochondrial substrate carrier family protein;(source:Araport11)	Mitochondria	N/A	N/A	N/A	Mitochondria	Mitochondria	N/A	N/A	Mitochondria	Mitochondria	Other	N/A	N/A	N/A	No	N/A	N/A						AT4G17390,AT2G18110,AT3G48750,AT2G01770,AT5G52640,AT4G03240,AT1G16010,AT4G16720,AT1G30230,AT5G62700	AT4G03240,AT1G16010
AT1G07040	At1g07040	At1g07040	Q9LMJ7		plant/protein;(source:Araport11)	Plastid	N/A	N/A	N/A	Dual	Plastid	N/A	Plastid	N/A	N/A	Mitochondrial Transit Peptide	Dual	plastid	C	No	N/A	N/A						-	-
AT1G07050	CCT motif family protein			FITNESS (FITNESS)	FITNESS encodes a protein with a single CCT domain and belongs to the CCT motif family genes (CMF). FITNESS acts upstream JUB1 thereby controlling H2O2 levels. FITNESS has a role in cellular redox homeostasis controlling H2O2 levels, due to changes in enzymes, metabolites and transcripts related to ROS detoxification.	Other	N/A	N/A	N/A	N/A	Other	N/A	Other	Other	N/A	Other	Nucleus	N/A	N/A	N/A	N/A	N/A						-	-
AT1G07060	F10K1.23	ATDFO	Q9LMJ9	(ATDFO);DSB FORMATION (DFO)	hypothetical protein;(source:Araport11)	Unknown	N/A	N/A	N/A	N/A	Mitochondria	N/A	Other	N/A	N/A	Mitochondrial Transit Peptide	Mitochondria	mitochondrial	M	N/A	N/A	N/A						-	-
AT1G07070	Ribosomal protein L35Ae family protein	RPL35AA	Q9LMK0		Ribosomal protein L35Ae family protein;(source:Araport11)	Other	Other	Other	N/A	Mitochondria	Other	N/A	Other	Other	Other	Mitochondrial Transit Peptide	N/A	possibly mitochondrial	M	N/A	N/A	N/A						AT2G30720,AT2G36680,AT5G53770,AT1G13180,AT2G18390,AT4G36020,AT2G29400,AT1G72440,AT1G18830,AT5G14520,AT5G60790,AT5G48370,AT5G64550	-
AT1G07080	Thioredoxin superfamily protein	At1g07080	Q93VQ6		Thioredoxin superfamily protein;(source:Araport11)	Other	N/A	Other	N/A	Other	Other	N/A	N/A	Other	N/A	Signal Peptide	N/A	ER	S	N/A	N/A	N/A						-	-
AT1G07090	Protein of unknown function (DUF640)	AXX17_At1g06720	A0A178WE41	LIGHT SENSITIVE HYPOCOTYLS 6 (LSH6)	LIGHT-DEPENDENT SHORT HYPOCOTYLS-like protein (DUF640);(source:Araport11)	Other	N/A	N/A	N/A	Other	Other	N/A	Other	N/A	N/A	Other	Nucleus	N/A	N/A	N/A	N/A	N/A						-	-
AT1G07110	fructose-2 6-bisphosphatase	AXX17_At1g06730	A0A178W4F2	FRUCTOSE-2 6-BISPHOSPHATASE (F2KP); (FKFBP); (ATF2KP)	Encodes the bifunctional enzyme fructose-6-phosphate 2-kinase/fructose-2,6-bisphosphatase.	Other	N/A	Other	N/A	Other	Other	N/A	Plastid	N/A	N/A	Other	Nucleus	N/A	N/A	N/A	N/A	N/A						AT4G29130,AT5G10450,AT5G27720,AT5G52640	-
AT1G07120	CHUP1-like protein	At1g07120	Q9LMK4		CHUP1-like protein;(source:Araport11)	Plastid	N/A	Plastid	N/A	Plastid	Other	Plastid	Other	N/A	N/A	Other	Nucleus	N/A	N/A	No	N/A	N/A						-	-
AT1G07130	Nucleic acid-binding OB-fold-like protein	STN1	Q9LMK5	(ATSTN1); (STN1)	Encodes a protein with similarity to yeast STN1, an OB fold protein involved in protecting yeast telomeres. In Arabidopsis, loss of STN1 function mutations exhibit gross morphological abnormalities and defects in telomere architecture and maintenance. STN1 likely plays a role in telomere end capping.	Other	N/A	Other	Other	N/A	Other	N/A	Other	N/A	N/A	Other	Nucleus	N/A	M	N/A	N/A	N/A						AT3G53760	-
AT1G07135	glycine-rich protein	F10K1.16	Q9LMK6		glycine-rich protein;(source:Araport11)	Other	N/A	N/A	N/A	N/A	Other	N/A	N/A	Other	N/A	Signal Peptide	Mitochondria	ER	M	N/A	N/A	N/A						-	-
AT1G07140	Pleckstrin homology (PH) domain superfamily protein	RANBP1A	Q9LMK7	(SIRANBP)	Encodes a putative Ran-binding protein (siRanBP).	Other	N/A	N/A	Other	Plastid	Other	N/A	Other	N/A	N/A	Other	N/A	N/A	N/A	N/A	N/A	N/A						AT1G02690,AT3G12040,AT5G55190,AT1G69680,AT1G19120,AT2G16950,AT3G03110,AT3G63130,AT5G63860,AT3G06720,AT4G26110,AT3G06000,AT2G19480	-
AT1G07150	mitogen-activated protein kinase kinase kinase 13	MAPKKK13	Q9LMK8	MITOGEN-ACTIVATED PROTEIN KINASE KINASE KINASE 13 (MAPKKK13)	member of MEKK subfamily	Unknown	N/A	N/A	N/A	N/A	Dual	N/A	N/A	Other	N/A	Mitochondrial Transit Peptide	Plastid	N/A	C	N/A	N/A	N/A						-	-
AT1G07160	Protein phosphatase 2C family protein	AP2C2	F6LPR6		Protein phosphatase 2C family protein;(source:Araport11)	Plastid	Plastid	N/A	N/A	N/A	Plastid	N/A	Other	Other	N/A	Chloroplast Transit Peptide	Plastid	plastid	C	No	N/A	N/A						-	-
AT1G07170	PHF5-like protein	At2g30000	P0DI19		Similar to human splicing factor 3b, 14 kda subunit, SF3b14b.	Other	N/A	N/A	N/A	Other	Other	N/A	Other	Other	N/A	Other	N/A	N/A	N/A	N/A	N/A	N/A						AT2G18510,AT2G47330,AT3G55220,AT4G21660,AT5G12190,AT5G64270,AT3G47120,AT5G41770,AT5G37720,AT3G55200,AT5G02530,AT3G13210,AT1G32130	-
AT1G07175	unknown protein				alternative NAD(P)H dehydrogenase;(source:Araport11)	Unknown	N/A	N/A	N/A	N/A	Other	N/A	N/A	N/A	N/A	Signal Peptide	Mitochondria	ER	S	N/A	N/A	N/A						-	-
AT1G07180	alternative NAD(P)H dehydrogenase 1	NDA1	Q8GWA1	ALTERNATIVE NAD(P)H DEHYDROGENASE 1 (NDA1);ARABIDOPSIS THALIANA INTERNAL NON-PHOSPHORYLATING NAD ( P ) H DEHYDROGENASE (ATNDI1)	Internal NAD(P)H dehydrogenase in mitochondria. The predicted protein sequence has high homology with other designated NAD(P)H DHs from microorganisms; the capacity for matrix NAD(P)H oxidation via the rotenone-insensitive pathway is significantly reduced in the Atndi1 mutant plant line; the in vitro translation product of AtNDI1 is imported into isolated mitochondria and located on the inside of…	Mitochondria	Mitochondria	Mitochondria	N/A	Mitochondria	Mitochondria	Mitochondria	Plastid	Mitochondria	Mitochondria	Chloroplast Transit Peptide	Mitochondria	mitochondrial	M	No	N/A	N/A						AT1G03930,AT1G04750,AT1G07180,AT1G10090,AT1G23740,AT1G27040,AT1G34460,AT1G34580,AT1G50060,AT1G51040,AT1G66240,AT1G68310,AT1G70580,AT1G75380,AT1G79450,AT2G06850,AT2G15230,AT2G20290,AT2G29140,AT2G31760,AT2G31900,AT2G39290,AT2G45170,AT2G46710,AT2G47990,AT3G13900,AT3G22290,AT3G49010,AT3G53960,AT3G60860,AT3G62760,AT3G66656,AT4G04340,AT4G22756,AT4G23700,AT4G33090,AT4G33720,AT5G44635,AT5G47080,AT5G49060…	AT1G07180,AT2G39290,AT4G28220,AT4G33650,AT5G13610,AT5G54770
AT1G07190					Lon protease;(source:Araport11)	Other	N/A	N/A	N/A	N/A	Other	N/A	Other	N/A	N/A	Other	N/A	N/A	N/A	N/A	N/A	N/A						-	-
AT1G07200	Double Clp-N motif-containing P-loop nucleoside triphosphate hydrolases superfamily protein	SMXL6	Q9LML2	SMAX1-LIKE 6 (SMXL6)	Encodes a member of an eight-gene family (SMAX1 and SMAX1-like) that has weak similarity to AtHSP101, a ClpB chaperonin required for thermotolerance.	Other	N/A	N/A	N/A	Other	Other	N/A	Other	N/A	N/A	Other	N/A	N/A	N/A	N/A	N/A	N/A						-	-
AT1G07210	Ribosomal protein S18	At1g07210	Q9LML3		Ribosomal protein S18;(source:Araport11)	Dual	N/A	N/A	N/A	Mitochondria	Mitochondria	N/A	Plastid	Plastid	Other	Mitochondrial Transit Peptide	Dual	mitochondrial	M	Mitochondria	Mitoribosome	Large Subunit	3J9M	AO AP r	Human	Likely	NA	-	-
AT1G07220	Arabidopsis thaliana protein of unknown function (DUF821)	At1g07220	Q9LML4		O-glucosyltransferase rumi-like protein (DUF821);(source:Araport11)	Other	N/A	N/A	N/A	Other	Other	N/A	N/A	N/A	N/A	Mitochondrial Transit Peptide	Mitochondria	mitochondrial	M	N/A	N/A	N/A						-	-
AT1G07230	non-specific phospholipase C1	NPC1	Q8L7Y9	NON-SPECIFIC PHOSPHOLIPASE C1 (NPC1)	non-specific phospholipase C1;(source:Araport11)	Other	N/A	N/A	N/A	N/A	Other	N/A	Other	Other	N/A	Signal Peptide	N/A	ER	S	N/A	N/A	N/A						-	-
AT1G07240	UDP-glucosyl transferase 71C5	UGT71C5	Q9FE68	UDP-GLUCOSYL TRANSFERASE 71C5 (UGT71C5)	Encodes a UDP-glucosyltransferase that plays a role in abscisic acid (ABA) glucosylation from ABA to ABA-glucose ester and regulates ABA homeostasis, thereby influencing the ABA signal network.	Other	N/A	N/A	N/A	N/A	Other	N/A	Other	Other	N/A	Other	N/A	possibly ER	N/A	N/A	N/A	N/A						-	-
AT1G07250	UDP-glucosyl transferase 71C4	UGT71C4	Q9LML6	UDP-GLUCOSYL TRANSFERASE 71C4 (UGT71C4)	UDP-glucosyl transferase 71C4;(source:Araport11)	Other	N/A	N/A	N/A	N/A	Other	N/A	Other	Other	N/A	Signal Peptide	N/A	N/A	N/A	N/A	N/A	N/A						-	-
AT1G07260	UDP-glucosyl transferase 71C3	UGT71C3	Q9LML7	UDP-GLUCOSYL TRANSFERASE 71C3 (UGT71C3)	UDP-glucosyl transferase 71C3;(source:Araport11)	Other	N/A	N/A	N/A	N/A	Other	N/A	Plastid	Other	N/A	Signal Peptide	Nucleus	N/A	N/A	N/A	N/A	N/A						-	-
AT1G07270	Cell division control Cdc6	CDC6B	Q8W032		Cell division control, Cdc6;(source:Araport11)	Plastid	N/A	N/A	N/A	N/A	Plastid	N/A	Plastid	Other	N/A	Mitochondrial Transit Peptide	Nucleus	plastid	C	No	N/A	N/A						AT1G04730,AT1G07270,AT1G03960,AT1G22450,AT2G37560,AT4G02060,AT4G12620,AT5G46280,AT2G29570,AT1G53750,AT1G79890,AT2G07690,AT2G27490,AT2G38290,AT3G02520,AT3G22830,AT3G48750,AT4G11920,AT1G17720,AT1G19120,AT1G23260,AT1G44900,AT2G27970,AT2G31970,AT2G34480,AT2G45490,AT3G02820,AT3G26020,AT3G42660,AT3G48150,AT3G58560,AT4G25120,AT4G27180,AT5G13680,AT5G40820,AT5G54260,AT5G66130,AT1G20610,AT3G58510,AT4G29910…	AT1G07270,AT1G22450,AT2G27490,AT3G02520
AT1G07280	Tetratricopeptide repeat (TPR)-like superfamily protein	At1g07280	Q8VZC8		Tetratricopeptide repeat (TPR)-like superfamily protein;(source:Araport11)	Unknown	N/A	N/A	N/A	N/A	Plastid	N/A	N/A	N/A	N/A	Mitochondrial Transit Peptide	Plastid	plastid	C	N/A	N/A	N/A						-	-
AT1G07290	golgi nucleotide sugar transporter 2			GOLGI NUCLEOTIDE SUGAR TRANSPORTER 2 (GONST2)	Encodes a GDP-mannose transporter.	Other	N/A	N/A	N/A	Other	Other	N/A	N/A	Other	N/A	Other	N/A	N/A	N/A	N/A	N/A	N/A						AT1G07290,AT5G27970,AT5G23630,AT2G45200,AT2G34770,AT2G30710,AT1G31780,AT1G12340,AT1G09210	-
AT1G07300	josephin protein-related				josephin protein-like protein;(source:Araport11)	Unknown	N/A	N/A	N/A	N/A	Mitochondria	N/A	Other	N/A	N/A	Mitochondrial Transit Peptide	Nucleus	N/A	M	N/A	N/A	N/A						-	-
AT1G07310	Calcium-dependent lipid-binding (CaLB domain) family protein	At1g07310	Q9LNV0		Calcium-dependent lipid-binding (CaLB domain) family protein;(source:Araport11)	Other	N/A	N/A	N/A	N/A	Other	N/A	Other	Other	N/A	Other	N/A	possibly plastid	N/A	N/A	N/A	N/A						-	-
AT1G07320	ribosomal protein L4		A0A178WQG5	RIBOSOMAL PROTEIN L4 (RPL4);PLASTID RIBOSOMAL PROTEIN L4 (PRPL4);EMBRYO DEFECTIVE 2784 (EMB2784)	encodes a plastid ribosomal protein L4	Plastid	Plastid	Plastid	Plastid	Plastid	Plastid	Plastid	Plastid	Plastid	Other	Chloroplast Transit Peptide	Plastid	plastid	C	Plastid	Chlororibosome	Large Subunit	5MMM	E	Spinacia oleracea	Yes	75;78;80;82;84;85;88;90;91;92;93;94;95;96;98;99;100;101;102;103;104;105;107;108;109;110;111;112;113;116;117;118;119;120;121;122;123;124;125;128;129;130;131;132;133;134;135;138;139;140;141;142;144;145;147;149;150;151;152;153;154;155;156;157;158;187;188;189;190;193;206;220;221;223;224;226;233;234;235;236;237;239;260;261	-	-
AT1G07330	Dentin sialophosphoprotein	At1g07330	Q9LNV2		dentin sialophosphoprotein;(source:Araport11)	Other	N/A	N/A	N/A	N/A	Other	N/A	Other	N/A	N/A	Other	Nucleus	N/A	N/A	N/A	N/A	N/A						-	-
AT1G07340	sugar transporter 2	AXX17_At1g06960	A0A178W5X1	SUGAR TRANSPORTER 2 (ATSTP2);SUGAR TRANSPORTER 2 (STP2)	sugar transporter 2;(source:Araport11)	Other	N/A	N/A	Other	N/A	Other	N/A	N/A	Other	Other	Mitochondrial Transit Peptide	N/A	N/A	N/A	N/A	N/A	N/A						AT1G01020,AT1G02630,AT1G02730,AT1G05660,AT1G16880,AT1G27320,AT1G34580,AT1G55920,AT1G59730,AT1G76300,AT2G01070,AT2G15430,AT2G19160,AT2G44350,AT2G45960,AT3G06470,AT3G13445,AT3G17430,AT3G19170,AT3G26590,AT3G57990,AT3G62870,AT4G21680,AT4G27960,AT4G33650,AT4G36050,AT4G37660,AT5G28060,AT5G39400,AT5G54800,AT5G61000,AT5G63400,AT5G67500,AT1G15440,AT1G27840,AT1G34460,AT1G60940,AT1G76920,AT4G04870,AT4G17190…	-
AT1G07350	RNA-binding (RRM/RBD/RNP motifs) family protein	SR45A	Q84TH4	SERINE/ARGININE RICH-LIKE PROTEIN 45A (SR45a)	Encodes a serine/arginine rich-like protein, SR45a. Involved in the regulation of stress-responsive alternative splicing.	Plastid	N/A	N/A	N/A	Plastid	Mitochondria	N/A	Plastid	Other	N/A	Other	Nucleus	possibly mitochondrial	C	No	N/A	N/A						-	-
AT1G07360	CCCH-type zinc fingerfamily protein with RNA-binding domain	At1g07360	Q9LNV5	MOS4-ASSOCIATED COMPLEX SUBUNIT 5A (MAC5A)	Encodes MAC5A, a component of the MOS4-associated complex (MAC) that contributes to snc1- mediated autoimmunity. MAC is a highly conserved nuclear protein complex associated with the spliceosome. Homologues include AT1G07360 (MAC5A), AT2G29580 (MAC5B) and AT5G07060 (MAC5C).	Other	N/A	N/A	N/A	Other	Other	N/A	Other	Other	N/A	Other	Nucleus	N/A	N/A	N/A	N/A	N/A						AT1G10430,AT1G27752,AT2G45330,AT3G55770,AT5G06150,AT5G18230,AT1G13060,AT5G04990	-
AT1G07370	proliferating cellular nuclear antigen 1	PCNA	Q9M7Q7	PROLIFERATING CELLULAR NUCLEAR ANTIGEN 1 (ATPCNA1);PROLIFERATING CELLULAR NUCLEAR ANTIGEN 1 (PCNA1)	Encodes putative proliferating cell nuclear antigen involved in cell cycle regulation. May be sumoylated.	Other	Other	Other	Other	Other	Other	Other	Other	Other	Other	Other	N/A	N/A	N/A	N/A	N/A	N/A						AT1G07370,AT1G04020,AT1G04730,AT1G01960,AT5G47240,AT1G16350,AT3G57870,AT1G08130,AT1G08260,AT1G08780,AT1G10930,AT1G11680,AT1G11890,AT1G12520,AT1G18090,AT1G19120,AT1G21710,AT1G23260,AT1G24290,AT1G29990,AT1G49980,AT1G51710,AT1G52740,AT1G63160,AT1G65470,AT1G66740,AT1G79890,AT1G80190,AT2G02760,AT2G03270,AT2G04390,AT2G13370,AT2G17265,AT2G23070,AT2G28190,AT2G30620,AT2G31970,AT2G36740,AT2G42120,AT2G43810…	-
AT1G07380	Neutral/alkaline non-lysosomal ceramidase			NEUTRAL CERAMIDASE 1 (ATNCER1)	Encodes a neutral ceramidase that is involved in sphingolipid homeostasis and responses to oxidative stress.	Other	N/A	Other	N/A	Other	Other	Mitochondria	N/A	N/A	N/A	Signal Peptide	N/A	possibly ER	S	N/A	N/A	N/A						-	-
AT1G07390	receptor like protein 1	RLP1	F4HQM4	RECEPTOR LIKE PROTEIN 1 (RLP1);RECEPTOR LIKE PROTEIN 1 (AtRLP1)	receptor like protein 1;(source:Araport11)	Other	N/A	N/A	N/A	N/A	Other	N/A	N/A	Other	N/A	Other	N/A	N/A	N/A	N/A	N/A	N/A						-	-
AT1G07400	HSP20-like chaperones superfamily protein	HSP17.8	Q9LNW0		HSP20-like chaperones superfamily protein;(source:Araport11)	Other	N/A	N/A	Other	Other	Other	N/A	Other	Other	N/A	Other	N/A	N/A	N/A	N/A	N/A	N/A						AT1G07400,AT1G02690,AT5G17270,AT2G21790,AT1G10210,AT1G20260,AT2G18740,AT1G18340,AT1G71790,AT4G37680,AT3G52640,AT5G52910,AT4G26750,AT5G47190,AT3G21700,AT5G54840,AT3G06720	-
AT1G07410	RAB GTPase homolog A2B	AXX17_At1g07040	A0A178WHD5	RAB GTPASE HOMOLOG A2B (ATRABA2B);RAB GTPASE HOMOLOG A2B (RABA2b);ARABIDOPSIS RAB GTPASE HOMOLOG A2B (ATRAB-A2B);RAB GTPASE HOMOLOG A2B (RAB-A2B)	RAB GTPase homolog A2B;(source:Araport11)	Other	N/A	Other	N/A	Other	Other	N/A	Other	N/A	N/A	Other	N/A	N/A	N/A	N/A	N/A	N/A						-	-
AT1G07420	sterol 4-alpha-methyl-oxidase 2-1	SMO2-2	Q8VWZ8	STEROL 4-ALPHA-METHYL-OXIDASE 2 (ATSMO2);STEROL 4-ALPHA-METHYL-OXIDASE 2-1 (SMO2-1);ARABIDOPSIS THALIANA STEROL 4-ALPHA-METHYL OXIDASE 1 (ATSMO1)	Arabidopsis thaliana sterol 4-alpha-methyl-oxidase mRNA. The sterol 4alpha-methyl oxidase2 family proteins SMO2-1 and SMO2-2 function partially through effects on auxin accumulation, auxin response and PIN1 expression to regulate embryogenesis in Arabidopsis.	Plastid	N/A	Plastid	N/A	Plastid	Other	Plastid	N/A	Other	N/A	Chloroplast Transit Peptide	N/A	N/A	S	No	N/A	N/A						AT1G01300,AT1G01620,AT1G01910,AT1G07420,AT1G59820,AT2G30710,AT3G05710,AT3G55380,AT3G66658,AT4G25630,AT4G34100,AT5G18280,AT5G66020,AT1G11680,AT1G13580,AT1G16570,AT1G29330,AT1G47290,AT1G57600,AT1G67730,AT1G69740,AT1G71270,AT1G76490,AT2G02370,AT2G34980,AT2G39630,AT2G47830,AT3G02580,AT3G06460,AT3G19940,AT3G22845,AT3G55360,AT4G01320,AT4G10310,AT4G22750,AT4G37760,AT5G05670,AT5G42000,AT5G50720,AT1G10030…	AT1G01620,AT1G07420,AT3G66658,AT1G69740,AT1G76490
AT1G07430	highly ABA-induced PP2C gene 2	AIP1	Q9LNW3	HIGHLY ABA-INDUCED PP2C GENE 2 (HAI2);HONSU (KOREAN FOR ABNORMAL DROWSINESS) (HON); (ATAIP1);AKT1 INTERACTING PROTEIN PHOSPHATASE 1 (AIP1)	Encodes a member of the group A protein phosphatase 2C (PP2C) family that is responsible for negatively regulating seed dormancy.	Other	N/A	N/A	Other	N/A	Other	N/A	Other	Other	N/A	Other	Nucleus	N/A	N/A	N/A	N/A	N/A						AT1G04160,AT1G04730,AT1G30270,AT2G26650,AT1G12470,AT1G12520,AT1G26450,AT1G67490,AT1G79250,AT1G80410,AT2G13680,AT2G17520,AT2G17820,AT2G30710,AT3G08530,AT3G18430,AT3G63150,AT4G29810,AT4G31720,AT5G10260,AT5G12480,AT5G13780,AT5G26680,AT5G63140,AT5G66020,AT2G43790,AT5G55310	-
AT1G07440	NAD(P)-binding Rossmann-fold superfamily protein	At1g07440	P0DKI3		NAD(P)-binding Rossmann-fold superfamily protein;(source:Araport11)	Other	N/A	N/A	N/A	N/A	Other	N/A	Other	Plastid	N/A	Mitochondrial Transit Peptide	N/A	N/A	N/A	N/A	N/A	N/A						AT1G80620,AT2G33210	-
AT1G07450	NAD(P)-binding Rossmann-fold superfamily protein	At1g07450	Q8RX32		NAD(P)-binding Rossmann-fold superfamily protein;(source:Araport11)	Other	N/A	N/A	N/A	N/A	Other	N/A	Other	Plastid	N/A	Other	N/A	N/A	N/A	N/A	N/A	N/A						-	-
AT1G07460	Concanavalin A-like lectin family protein	At1g07460	Q9LNW6		Concanavalin A-like lectin family protein;(source:Araport11)	Other	N/A	N/A	N/A	N/A	Plastid	N/A	Other	Other	N/A	Chloroplast Transit Peptide	N/A	possibly plastid	C	N/A	N/A	N/A						-	-
AT1G07470	Transcription factor IIA alpha/beta subunit	At1g07470	Q93VP4		Transcription factor IIA, alpha/beta subunit;(source:Araport11)	Other	N/A	N/A	N/A	N/A	Other	N/A	Other	Other	N/A	Other	Nucleus	N/A	N/A	N/A	N/A	N/A						AT1G02680,AT4G24440,AT1G32750,AT4G12610,AT4G20330,AT4G20340,AT1G20693,AT3G13445,AT3G62870,AT4G10710,AT4G25120,AT4G26840,AT5G19310,AT1G80460,AT3G10330,AT3G54280,AT3G54820,AT4G00520,AT4G28390,AT1G55520,AT2G41630,AT4G10670,AT3G06010,AT1G36240,AT5G67450,AT3G02560,AT2G01430,AT5G59160,AT3G05560,AT5G20290,AT1G14400,AT2G02760	-
AT1G07473	F22G5.17	At1g07473	Q9LNW8		hypothetical protein;(source:Araport11)	Other	N/A	N/A	N/A	N/A	Other	N/A	Other	N/A	N/A	Mitochondrial Transit Peptide	N/A	N/A	C	N/A	N/A	N/A						-	-
AT1G07476	At1g07476	At1g07476	Q9LNX0		transmembrane protein;(source:Araport11)	Unknown	N/A	N/A	N/A	N/A	Plastid	N/A	N/A	N/A	N/A	Chloroplast Transit Peptide	Plastid	plastid	C	N/A	N/A	N/A						-	-
AT1G07480	Transcription factor IIA alpha/beta subunit				Transcription factor IIA, alpha/beta subunit;(source:Araport11)	Other	N/A	N/A	N/A	N/A	Other	N/A	Other	Other	N/A	Other	Nucleus	N/A	N/A	N/A	N/A	N/A						AT1G02680,AT3G18740,AT3G52150,AT4G24440,AT5G16130,AT5G20290,AT5G27770,AT5G59160,AT3G13445,AT3G19040,AT4G12610,AT4G20810,AT4G21010	-
AT1G07485	Uncharacterized protein At1g07490	At1g07485	Q67XE6		hypothetical protein;(source:Araport11)	Unknown	N/A	N/A	N/A	N/A	Other	N/A	N/A	N/A	N/A	Other	N/A	ER	N/A	N/A	N/A	N/A						-	-
AT1G07490	ROTUNDIFOLIA like 3	AXX17_At1g07140	A0A178W1R5	DEVIL 9 (DVL9);ROTUNDIFOLIA LIKE 3 (RTFL3)	ROTUNDIFOLIA like 3;(source:Araport11)	Other	N/A	N/A	N/A	N/A	Plastid	N/A	Other	Other	N/A	Other	N/A	plastid	C	N/A	N/A	N/A						-	-
AT1G07500	Cyclin-dependent protein kinase inhibitor SMR5	SMR5	Q9LNX4	SIAMESE-RELATED 5 (SMR5)	SMR5 is a member of the SIAMESE-RELATED Cyclin-Dependent Kinase Inhibitor family. It is induced by ROS/oxidative stress.	Other	N/A	N/A	N/A	N/A	Other	N/A	Other	N/A	N/A	Other	N/A	N/A	N/A	N/A	N/A	N/A						-	-
AT1G07510	FTSH protease 10	FTSH10	Q8VZI8	FTSH PROTEASE 10 (ftsh10)	encodes an FtsH protease that is localized to the mitochondrion	Dual	Mitochondria	Dual	Mitochondria	Dual	Mitochondria	Dual	N/A	Mitochondria	Dual	Mitochondrial Transit Peptide	Mitochondria	mitochondrial	M	No	N/A	N/A						AT1G03860,AT1G64520,AT1G73570,AT2G17280,AT2G29080,AT2G43790,AT3G10050,AT5G40770,AT1G78770,AT2G46470,AT5G26860,AT1G31660,AT1G48030,AT3G27280,AT3G05780,AT5G51740,AT5G13780,AT1G80410,AT1G55255,AT2G26140,AT2G19670	AT1G03860,AT2G29080,AT3G10050,AT5G40770,AT2G46470,AT5G26860,AT1G48030,AT3G27280,AT3G05780,AT5G51740,AT2G26140
AT1G07520	GRAS family transcription factor				GRAS family transcription factor;(source:Araport11)	Other	N/A	N/A	Other	N/A	Other	N/A	Other	Other	N/A	Other	Nucleus	N/A	N/A	N/A	N/A	N/A						-	-
AT1G07530	SCARECROW-like 14	At1g07530	B9DFJ3	SCARECROW-LIKE 14 (SCL14);GRAS (GAI RGA SCR) 2 (GRAS2);ARABIDOPSIS THALIANA GRAS (GAI RGA SCR) 2 (ATGRAS2)	Encodes a member of the GRAS family of transcription factors. The protein interacts with the TGA2 transcription factor and affects the transcription of stress-responsive genes. The protein is found in the nucleus and is also exported to the cytoplasm.	Other	N/A	Other	Other	N/A	Other	N/A	Plastid	Other	N/A	Other	N/A	N/A	N/A	N/A	N/A	N/A						-	-
AT1G07540	TRF-like 2	TRP5	Q6R0E3	TRF-LIKE 2 (TRFL2)	Arabidopsis thaliana telomere-binding protein, putative (At1g07540)	Other	N/A	N/A	Other	N/A	Other	N/A	Other	N/A	N/A	Mitochondrial Transit Peptide	Nucleus	N/A	N/A	N/A	N/A	N/A						-	-
AT1G07550	Leucine-rich repeat protein kinase family protein	At1g07550	C0LGD8		Leucine-rich repeat protein kinase family protein;(source:Araport11)	Other	N/A	N/A	N/A	N/A	Other	N/A	N/A	Other	N/A	Mitochondrial Transit Peptide	Nucleus	ER	S	N/A	N/A	N/A						-	-
AT1G07560	Leucine-rich repeat protein kinase family protein	At1g07560	C0LGD9		Leucine-rich repeat protein kinase family protein;(source:Araport11)	Other	N/A	N/A	N/A	N/A	Other	N/A	N/A	Other	N/A	Signal Peptide	Nucleus	ER	S	N/A	N/A	N/A						-	-
AT1G07570	Protein kinase superfamily protein			(APK1A)	Protein kinase capable of phosphorylating tyrosine, serine, and threonine residues	Plastid	N/A	Other	Plastid	Other	Plastid	Plastid	Other	Other	N/A	Other	Nucleus	plastid	C	No	N/A	N/A						-	-
AT1G07590	Tetratricopeptide repeat (TPR)-like superfamily protein	At1g07590	Q940Q2		Tetratricopeptide repeat (TPR)-like superfamily protein;(source:Araport11)	Mitochondria	N/A	N/A	Mitochondria	N/A	Mitochondria	N/A	Plastid	Mitochondria	N/A	Mitochondrial Transit Peptide	Mitochondria	mitochondrial	M	Mitochondria	PPR		NA	NA	NA	NA	NA	-	-
AT1G07600	metallothionein 1A	MT1A	P43392	METALLOTHIONEIN 1A (MT1A);METALLOTHIONEIN 1 (MT1);LIGHT STRESS-REGULATED 4 (LSR4);ARABIDOPSIS METALLOTHIONEIN 1 (ATMT1);METALLOTHIONEIN 2 (ATMT-2); (ATMT-Q);METALLOTHIONEIN Q (MT-Q)	metallothionein, binds to and detoxifies excess copper and other metals, limiting oxidative damage.	Other	N/A	N/A	N/A	N/A	Other	N/A	N/A	Other	N/A	Other	N/A	N/A	N/A	N/A	N/A	N/A						-	-
AT1G07610	metallothionein 1C	MT1C	Q38804	METALLOTHIONEIN 1C (MT1C)	one of the five metallothioneins (MTs) genes identified in Arabidopsis. MTs are cysteine-rich proteins required for heavy metal tolerance. The mRNA is cell-to-cell mobile.	Other	N/A	N/A	N/A	N/A	Other	N/A	N/A	Other	N/A	Other	N/A	N/A	C	N/A	N/A	N/A						-	-
AT1G07615	GTP-binding protein Obg/CgtA	ATOBGM	F4HSD4	(OBG A-1)	GTP-binding protein Obg/CgtA;(source:Araport11)	Mitochondria	Mitochondria	N/A	N/A	Mitochondria	Mitochondria	N/A	N/A	Mitochondria	N/A	Chloroplast Transit Peptide	Nucleus	mitochondrial	M	No	N/A	N/A						-	-
AT1G07620	GTP-binding protein Obg/CgtA			TON1 RECRUITING MOTIF 32 (TRM32); (ATOBGM)	GTP-binding protein Obg/CgtA;(source:Araport11)	Mitochondria	Mitochondria	N/A	N/A	N/A	Other	N/A	Other	Mitochondria	N/A	Other	Nucleus	N/A	N/A	No	N/A	N/A						-	-
AT1G07630	pol-like 5	AXX17_At1g07270	A0A178WGF5	POL-LIKE 5 (PLL5)	Encodes a protein phosphatase 2C like gene, similar to POL. Involved in leaf development. Knockout mutants have abnormally shaped leaves.	Other	N/A	Other	Other	Other	Other	N/A	Other	Mitochondria	N/A	Mitochondrial Transit Peptide	N/A	N/A	N/A	N/A	N/A	N/A						AT1G23190,AT5G14050,AT3G55620	-
AT1G07640	Dof-type zinc finger DNA-binding family protein	OBP2	Q2V4Q1	UAS-TAGGED ROOT PATTERNING3 (URP3); (OBP2)	A member of the DOF transcription factors. Prominently expressed in the phloem of leaves and other organs. Expression is induced by wounding, MeJA and insect feeding. Upregulates glucosinolate biosynthesis.	Other	N/A	Other	Other	Plastid	Other	Other	Other	Other	Other	Mitochondrial Transit Peptide	N/A	N/A	N/A	N/A	N/A	N/A						-	-
AT1G07645	dessication-induced 1VOC superfamily protein	AXX17_At1g07300	A0A178W443	DESICCATION-INDUCED 1VOC SUPERFAMILY PROTEIN (DSI-1VOC);DESICCATION-INDUCED 1VOC SUPERFAMILY PROTEIN (ATDSI-1VOC)	Ortholog of HC205/ Xhdsi-1voc from Xerophyta humilis. Member of VOC metalloenzyme superfamily. Not involved in response to abiotic stress, unlike its Xerophyta ortholog.	Other	N/A	N/A	N/A	N/A	Other	N/A	Other	Other	N/A	Chloroplast Transit Peptide	N/A	N/A	S	N/A	N/A	N/A						-	-
AT1G07650	Leucine-rich repeat transmembrane protein kinase	At1g07650	F4HSE1		Leucine-rich repeat transmembrane protein kinase;(source:Araport11)	Other	N/A	N/A	N/A	Other	Other	N/A	N/A	Other	N/A	Signal Peptide	N/A	ER	S	N/A	N/A	N/A						-	-
AT1G07660	Histone superfamily protein		A0A178VF54		Histone superfamily protein;(source:Araport11)	Plastid	Other	Plastid	Other	Dual	Other	Plastid	Other	Other	N/A	Other	Nucleus	N/A	N/A	No	N/A	N/A						AT1G02100,AT1G06230,AT1G03475,AT1G05120,AT1G03930,AT1G04640,AT1G12900,AT1G16240,AT1G72680,AT1G78960,AT2G28740,AT2G33560,AT2G34750,AT2G34890,AT2G40400,AT2G44860,AT2G45300,AT2G47620,AT3G09640,AT3G22320,AT3G28610,AT3G46320,AT3G60180,AT4G01100,AT4G16420,AT4G25740,AT5G10350,AT5G14320,AT5G20560,AT5G38890,AT1G34580,AT4G28070,AT4G36640,AT3G57300,AT1G52740,AT3G07680,AT3G07120,AT2G37560,AT1G26310,AT1G09580…	AT1G03475,AT1G12900,AT2G40400,AT2G45300,AT5G14320,AT1G07790,AT1G47840,AT5G58230,AT2G40010,AT4G11010,AT3G49830,AT1G79750,AT2G31610,AT5G22330,AT3G07110,AT1G29900,AT1G20010,AT5G20290,AT1G67120,AT5G15200,AT2G22480,AT5G19820,AT5G63890
AT1G07670	endomembrane-type CA-ATPase 4	ECA4	Q9XES1	ENDOMEMBRANE-TYPE CA-ATPASE 4 (ECA4); (ATECA4)	TPLATE complex protein involved in clathrin-mediated endocytosis.	Other	N/A	Other	Other	Other	Other	Other	N/A	Other	N/A	Other	N/A	N/A	N/A	N/A	N/A	N/A						AT1G02145,AT1G03860,AT1G01910,AT1G02130,AT1G04020,AT1G04730,AT1G07670,AT1G11890,AT1G12360,AT1G13640,AT1G16560,AT1G16900,AT1G20575,AT1G26450,AT1G31780,AT1G53710,AT1G57600,AT1G59820,AT1G66740,AT1G67190,AT1G67490,AT1G69640,AT1G71270,AT1G71820,AT2G22530,AT2G28190,AT2G28390,AT2G30710,AT2G31970,AT2G34500,AT2G37550,AT2G39630,AT2G44580,AT2G44660,AT2G45200,AT2G45790,AT2G47760,AT3G01340,AT3G07180,AT3G10920…	-
AT1G07680	F24B9.23	At1g07680	Q9LQP3		transmembrane protein;(source:Araport11)	Unknown	N/A	N/A	N/A	N/A	Other	N/A	N/A	N/A	N/A	Signal Peptide	N/A	ER	S	N/A	N/A	N/A						-	-
AT1G07690					transmembrane protein;(source:Araport11)	Unknown	N/A	N/A	N/A	N/A	Other	N/A	N/A	N/A	N/A	Signal Peptide	Nucleus	ER	S	N/A	N/A	N/A						-	-
AT1G07700	Thioredoxin superfamily protein				Thioredoxin superfamily protein;(source:Araport11)	Plastid	Plastid	Plastid	Plastid	Plastid	Plastid	Plastid	Other	Other	N/A	Other	N/A	plastid	C	No	N/A	N/A						-	-
AT1G07705	NOT2 / NOT3 / NOT5 family	Negative	A8MR45	NEGATIVE ON TATA LESS2A (NOT2A)	NOT2 / NOT3 / NOT5 family;(source:Araport11)	Other	N/A	N/A	N/A	Other	Plastid	N/A	Other	N/A	N/A	Chloroplast Transit Peptide	Plastid	possibly plastid	C	N/A	N/A	N/A						AT1G02080,AT1G02680,AT1G07705,AT5G18230,AT1G30470,AT1G32750,AT1G73230,AT2G06040,AT2G06530,AT2G18760,AT3G13445,AT3G18524,AT3G20800,AT3G58560,AT4G16420,AT4G19610,AT4G26720,AT4G34460,AT5G10960,AT5G27970,AT5G48640,AT5G63610,AT2G22310,AT3G44530,AT3G45630,AT2G34050,AT1G15920,AT5G48630,AT3G07740,AT1G55520,AT1G71790	-
AT1G07710	Ankyrin repeat family protein	At1g07710	Q9LQP7		Ankyrin repeat family protein;(source:Araport11)	Other	N/A	N/A	N/A	N/A	Other	N/A	N/A	Other	N/A	Other	N/A	N/A	N/A	N/A	N/A	N/A						AT4G01840	-
AT1G07720	3-ketoacyl-CoA synthase 3			3-KETOACYL-COA SYNTHASE 3 (KCS3)	Encodes KCS3, a member of the 3-ketoacyl-CoA synthase family involved in the biosynthesis of VLCFA (very long chain fatty acids).	Other	N/A	Other	Other	N/A	Other	N/A	N/A	Other	N/A	Signal Peptide	N/A	ER	S	N/A	N/A	N/A						-	-
AT1G07725	exocyst subunit exo70 family protein H6	F24B9.17	Q9LQP9	EXOCYST SUBUNIT EXO70 FAMILY PROTEIN H6 (ATEXO70H6);EXOCYST SUBUNIT EXO70 FAMILY PROTEIN H6 (EXO70H6)	A member of EXO70 gene family, putative exocyst subunits, conserved in land plants. Arabidopsis thaliana contains 23 putative EXO70 genes, which can be classified into eight clusters on the phylogenetic tree.	Other	N/A	N/A	N/A	Other	Other	N/A	Other	Other	Other	Other	Nucleus	N/A	N/A	N/A	N/A	N/A						-	-
AT1G07730	Disease resistance-responsive (dirigent-like protein) family protein	DIR25	Q9LQQ0		Disease resistance-responsive (dirigent-like protein) family protein;(source:Araport11)	Other	N/A	N/A	N/A	N/A	Other	N/A	N/A	Other	N/A	N/A	N/A	N/A	N/A	N/A	N/A	N/A						-	-
AT1G07740	Tetratricopeptide repeat (TPR)-like superfamily protein	At1g07740	Q9LQQ1		Tetratricopeptide repeat (TPR)-like superfamily protein;(source:Araport11)	Mitochondria	N/A	N/A	N/A	N/A	Mitochondria	N/A	Other	Mitochondria	N/A	Mitochondrial Transit Peptide	Mitochondria	mitochondrial	M	Mitochondria	PPR		NA	NA	NA	NA	NA	-	-
AT1G07745	homolog of RAD51 D	RAD51D	Q9LQQ2	SUPPRESOR OF SNI1 (SSN1);HOMOLOG OF RAD51 D (RAD51D); (ATRAD51D)	Is a suppressor of SNI1. Encodes a member of the RecA/RAD51 family of DNA recombination and repair proteins. Both RAD51 and SNI1 have a dual role in pathogen-related gene transcription and somatic homologous recombination.	Other	N/A	N/A	Other	N/A	Other	N/A	Other	Other	N/A	Other	N/A	N/A	N/A	N/A	N/A	N/A						AT2G28560,AT5G20850,AT5G64520,AT1G10930,AT2G45280,AT3G05740,AT5G57450	-
AT1G07747	Bifunctional inhibitor/lipid-transfer protein/seed storage 2S albumin superfamily protein	At1g07747	A8MRP3		Encodes a Protease inhibitor/seed storage/LTP family protein	Unknown	N/A	N/A	N/A	N/A	Other	N/A	N/A	N/A	N/A	Mitochondrial Transit Peptide	N/A	ER	S	N/A	N/A	N/A						-	-
AT1G07750	RmlC-like cupins superfamily protein	At1g07750	Q9LQQ3		RmlC-like cupins superfamily protein;(source:Araport11)	Other	N/A	N/A	N/A	Other	Other	N/A	Plastid	Other	N/A	Other	N/A	N/A	N/A	N/A	N/A	N/A						-	-
AT1G07770	ribosomal protein S15A		B9DI04	RIBOSOMAL PROTEIN S15A (RPS15A)	Encodes cytoplasmic ribosomal protein S15a.	Mitochondria	Other	Mitochondria	Other	Other	Other	Mitochondria	Mitochondria	Other	Other	Mitochondrial Transit Peptide	N/A	N/A	N/A	No	N/A	N/A						AT1G03530,AT1G04170,AT1G06380,AT1G03930,AT3G46220,AT1G71270,AT2G26000,AT1G08780,AT1G10490,AT1G15440,AT1G16280,AT1G29990,AT1G31660,AT1G33140,AT1G42440,AT1G63810,AT1G70600,AT1G72440,AT1G76810,AT2G09990,AT2G17360,AT2G18020,AT2G19540,AT2G27710,AT2G37190,AT2G39840,AT2G42740,AT2G47610,AT3G04920,AT3G05060,AT3G06530,AT3G09630,AT3G11400,AT3G11510,AT3G13580,AT3G16840,AT3G18740,AT3G22480,AT3G23390,AT3G24830…	AT1G42440,AT2G17360,AT4G23900,AT4G39660
AT1G07780	phosphoribosylanthranilate isomerase 1	PAI1	Q42440	TRANSIENT RECEPTOR POTENTIAL 6 (TRP6);PHOSPHORIBOSYLANTHRANILATE ISOMERASE 1 (PAI1)	Encodes phosphoribosylanthranilate isomerase which catalyzes the third step of the tryptophan biosynthetic pathway. Member of gene family. The mRNA is cell-to-cell mobile.	Plastid	Plastid	Plastid	N/A	Plastid	Plastid	Plastid	Plastid	N/A	N/A	Other	Plastid	N/A	C	No	N/A	N/A						AT1G10070,AT1G72730,AT1G79250,AT1G80510,AT3G06470,AT5G19510,AT5G39400,AT5G64270,AT1G55060,AT1G77210,AT2G47090,AT3G10060,AT3G62870,AT4G18880,AT4G34430,AT3G62290	AT1G10070,AT5G64270,AT3G10060
AT1G07790	Histone superfamily protein	At1g07790	Q9LQQ4	(HTB1)	Encodes a histone 2B (H2B) protein.	Plastid	Other	Plastid	Other	Plastid	Other	Plastid	Other	Other	N/A	Other	Nucleus	N/A	N/A	No	N/A	N/A						AT1G07660,AT1G04950,AT1G03475,AT1G05120,AT1G72730,AT1G80030,AT2G16740,AT2G20410,AT2G38960,AT3G09820,AT3G25800,AT3G54300,AT4G23430,AT4G31985,AT5G15090,AT1G14010,AT2G31060,AT3G08980,AT3G53880,AT4G14340,AT5G62880,AT1G55520,AT3G57300,AT5G56740,AT4G26720,AT3G23890,AT3G09670,AT3G06670,AT2G37560,AT2G22425,AT2G06510,AT1G09200,AT1G08880,AT4G10670,AT1G26170,AT2G19480,AT3G28730,AT1G52740,AT1G80710,AT3G03780…	AT1G07660,AT1G03475,AT1G80030,AT3G09820,AT4G23430,AT5G15090,AT3G03780
AT1G07795	At1g07795	At1g07795	Q29PW8		forkhead box protein G1;(source:Araport11)	Unknown	N/A	N/A	N/A	N/A	Other	N/A	N/A	N/A	N/A	Chloroplast Transit Peptide	Nucleus	N/A	N/A	N/A	N/A	N/A						-	-
AT1G07810	ER-type Ca2+-ATPase 1	ECA1	P92939	ER-TYPE CA2+-ATPASE 1 (ECA1); (ACA3);ARABIDOPSIS THALIANA ER-TYPE CA2+-ATPASE 1 (ATECA1)	Encodes an ER-type Ca2+-pumping ATPase. The mRNA is cell-to-cell mobile.	Other	N/A	Other	Other	Other	Other	Other	N/A	Other	Other	Other	N/A	N/A	N/A	N/A	N/A	N/A						AT1G29970,AT1G43080,AT2G05840,AT2G37670,AT2G47760,AT3G18520,AT3G62870,AT4G17190,AT5G41370,AT1G09810,AT1G21370,AT1G31300,AT1G80510,AT2G19980,AT2G40010,AT3G09630,AT3G11240,AT3G24495,AT3G54840,AT5G01770,AT5G05070,AT5G08570,AT5G14180,AT5G15450,AT5G23900,AT5G53300,AT5G54670	-
AT1G07820	Histone superfamily protein		A0A178VF54		Histone superfamily protein;(source:Araport11)	Plastid	Other	N/A	Other	Dual	Other	Plastid	Other	Other	N/A	Other	Nucleus	N/A	N/A	No	N/A	N/A						AT1G04750,AT1G06960,AT1G21700,AT1G23300,AT1G64190,AT2G19220,AT2G20290,AT2G31020,AT3G01100,AT3G12200,AT3G62870,AT4G20440,AT4G26910,AT4G39200,AT5G01770,AT5G17860,AT5G45620,AT5G47080,AT5G56350,AT5G60550,AT5G65980,AT1G54560,AT1G75380,AT1G80710,AT2G36170,AT2G37790,AT3G22880,AT3G24495,AT4G04340,AT4G16420,AT4G29640,AT5G16980,AT5G40610	AT1G64190,AT4G26910,AT5G40610
AT1G07830	ribosomal protein L29 family protein	At1g07830	Q94JQ7		ribosomal protein L29 family protein;(source:Araport11)	Mitochondria	N/A	N/A	N/A	Mitochondria	Mitochondria	N/A	Plastid	Mitochondria	Other	Mitochondrial Transit Peptide	Mitochondria	mitochondrial	M	Mitochondria	Mitoribosome	Small Subunit	3J9M	Y	Human	Yes	92;95;95;98	AT1G05190,AT3G27530,AT1G60170,AT1G64190,AT1G65540,AT3G01090,AT3G17465,AT3G50670,AT3G63490,AT4G01310,AT4G35490,AT5G64650,AT5G64670,AT5G66630,ATCG00790,AT1G14620,AT1G21700,AT1G78630,AT3G12200,AT3G16950,AT3G58610,AT4G31460,AT5G16040,AT5G40950,AT2G28820	AT1G65540,AT3G17465,AT4G35490,AT5G64650,AT5G64670,AT1G14620,AT3G58610,AT4G31460
AT1G07840	Sas10/Utp3/C1D family	At1g07840	Q93ZQ9		Sas10/Utp3/C1D family;(source:Araport11)	Other	N/A	N/A	N/A	N/A	Other	N/A	Other	Other	N/A	Other	Nucleus	N/A	N/A	N/A	N/A	N/A						AT5G53360,AT5G61330,AT3G56510,AT5G14050,AT3G01160,AT5G08420,AT5G22100,AT1G17980,AT3G19760,AT4G25630,AT2G41980	-
AT1G07850	Protein of unknown function (DUF604)	At1g07850	F4HSH8		transferring glycosyl group transferase (DUF604);(source:Araport11)	Unknown	N/A	N/A	N/A	N/A	Other	N/A	N/A	N/A	N/A	Other	Nucleus	N/A	C	N/A	N/A	N/A						-	-
AT1G07860	Serine/Threonine-kinase RLCKVII protein	At1g07860	Q8RY98		Serine/Threonine-kinase RLCKVII protein;(source:Araport11)	Unknown	N/A	N/A	N/A	N/A	Other	N/A	N/A	N/A	N/A	Mitochondrial Transit Peptide	Plastid	possibly plastid	N/A	N/A	N/A	N/A						-	-
AT1G07870	Protein kinase superfamily protein	At1g07870	F4HSH9		Protein kinase superfamily protein;(source:Araport11)	Other	N/A	Other	N/A	Other	Other	N/A	Other	Other	N/A	Other	Nucleus	N/A	N/A	N/A	N/A	N/A						-	-
AT1G07880	Protein kinase superfamily protein	MPK13	Q9LQQ9	(ATMPK13)	member of MAP Kinase	Other	N/A	N/A	N/A	N/A	Other	N/A	Plastid	Other	N/A	Other	Nucleus	N/A	N/A	N/A	N/A	N/A						AT1G07880,AT1G16360,AT1G21190,AT1G50310,AT1G54560,AT1G68390,AT1G70190,AT1G71530,AT1G73690,AT1G76300,AT2G14580,AT2G19160,AT2G46650,AT3G04710,AT3G06530,AT3G07100,AT3G20550,AT3G61210,AT4G10040,AT4G15900,AT4G30820,AT4G33730,AT4G36750,AT5G16040,AT5G19090,AT5G21170,AT5G24840,AT5G26030,AT5G38110,AT1G10350,AT1G33040,AT2G16230,AT2G27170,AT3G16480,AT3G55020,AT3G60240,AT4G34430	-
AT1G07885	unknown protein				hypothetical protein;(source:Araport11)	Unknown	N/A	N/A	N/A	N/A	Other	N/A	N/A	N/A	N/A	Other	N/A	N/A	M	N/A	N/A	N/A						-	-
AT1G07890	ascorbate peroxidase 1	AXX17_At1g07590	A0A178W5I1	ASCORBATE PEROXIDASE 1 (APX1);MATERNAL EFFECT EMBRYO ARREST 6 (MEE6); (ATAPX01); (ATAPX1); (CS1)	Encodes a cytosolic ascorbate peroxidase APX1. Ascorbate peroxidases are enzymes that scavenge hydrogen peroxide in plant cells. Eight types of APX have been described for Arabidopsis: three cytosolic (APX1, APX2, APX6), two chloroplastic types (stromal sAPX, thylakoid tAPX), and three microsomal (APX3, APX4, APX5) isoforms. At least part of the induction of heat shock proteins during light stres…	Plastid	Other	Plastid	Other	Plastid	Other	Plastid	Plastid	Other	N/A	Other	N/A	N/A	N/A	No	N/A	N/A						AT5G42980,AT1G15440,AT1G52500,AT1G71530,AT1G76920,AT1G80050,AT2G34250,AT2G37790,AT2G46070,AT2G48100,AT3G11290,AT3G14090,AT3G18370,AT3G59540,AT3G62870,AT4G14800,AT4G32930,AT4G33650,AT5G06290,AT5G24670,AT5G24770,AT5G46110,AT5G53480,AT5G53940,AT5G54840,AT5G56290,AT5G57270,AT5G63400,AT5G66590,AT1G15420,AT1G34580,AT1G49520,AT1G51770,AT1G61670,AT1G68390,AT1G72730,AT2G05170,AT2G13650,AT2G14880,AT2G16740…	AT5G42980,AT1G71530,AT4G33650,AT5G06290,AT5G46110,AT5G53480,AT5G63400,AT2G14880,AT2G35390,AT3G11630
AT1G07900	LOB domain-containing protein 1	AXX17_At1g07600	A0A178WM56	LOB DOMAIN-CONTAINING PROTEIN 1 (LBD1)	LOB domain-containing protein 1;(source:Araport11)	Mitochondria	N/A	Mitochondria	N/A	Mitochondria	Mitochondria	Mitochondria	Other	N/A	Mitochondria	Mitochondrial Transit Peptide	Plastid	N/A	C	No	N/A	N/A						-	-
AT1G07901	unknown protein				hypothetical protein;(source:Araport11)	Unknown	N/A	N/A	N/A	N/A	Other	N/A	N/A	N/A	N/A	Other	N/A	N/A	N/A	N/A	N/A	N/A						-	-
AT1G07902					hypothetical protein;(source:Araport11)	Unknown	N/A	N/A	N/A	N/A	N/A	N/A	N/A	N/A	N/A	Mitochondrial Transit Peptide	Mitochondria	N/A	M	N/A	N/A	N/A						-	-
AT1G07910	RNAligase			ARABIDOPSIS THALIANA RNA LIGASE (ATRNL);ZYGOTE-ARREST 3 (ZYG3);ATRLG1 (AtRLG1);RNALIGASE (RNL)	Encodes a tRNA ligase that resembles the yeast Trl1 RNA ligase in structure and function but very different in sequence. Like Trl1, AtRNL consists of two domains, an N-terminal ligase component and a C-terminal 5'-kinase/2',3'-cyclic phosphodiesterase (CPD) component that can function in tRNA splicing in vivo when expressed as separate polypeptides. Requires a 2'-PO4 end for tRNA splicing in vivo.	Other	N/A	N/A	N/A	N/A	Other	N/A	Other	N/A	N/A	Other	Nucleus	N/A	C	N/A	N/A	N/A						-	-
AT1G07920	GTP binding Elongation factor Tu family protein	A4	Q8GTY0		GTP binding Elongation factor Tu family protein;(source:Araport11)	Dual	Other	Dual	Other	Dual	Other	Dual	Other	Other	Mitochondria	Other	Nucleus	N/A	N/A	No	N/A	N/A						AT3G22630,AT4G26840,AT5G10270,AT1G30230,AT1G09640,AT2G40570,AT1G63780,AT1G49240,AT1G72560,AT5G53770	AT1G49240
AT1G07930	GTP binding Elongation factor Tu family protein	A4	Q8GTY0		GTP binding Elongation factor Tu family protein;(source:Araport11)	Mitochondria	N/A	Mitochondria	Other	Mitochondria	Other	Dual	Other	Other	Mitochondria	Other	Nucleus	N/A	N/A	No	N/A	N/A						AT1G05650,AT1G05910,AT1G20696,AT1G72330,AT1G76720,AT2G16740,AT2G37470,AT3G02000,AT3G08950,AT3G16050,AT3G18660,AT3G23570,AT3G52390,AT3G53880,AT3G56190,AT3G62870,AT4G25780,AT4G30990,AT5G09390,AT5G60390,AT1G09640,AT1G11530,AT1G15210,AT1G22300,AT1G22780,AT1G24706,AT1G27970,AT1G33110,AT1G50310,AT1G51770,AT1G55730,AT1G62880,AT1G64480,AT1G71280,AT2G01350,AT2G03667,AT2G13650,AT2G19860,AT2G20450,AT2G21250…	AT1G72330,AT3G08950,AT5G60390,AT2G19860,AT3G06040,AT4G04870,AT4G32470,AT5G13050,AT5G41480
AT1G07940	GTP binding Elongation factor Tu family protein	A4	Q8GTY0		GTP binding Elongation factor Tu family protein;(source:Araport11)	Dual	N/A	Mitochondria	Other	Dual	Other	Dual	Other	Other	Other	Other	Nucleus	N/A	N/A	No	N/A	N/A						AT1G03150,AT1G77550,AT2G28910,AT2G45540,AT4G11150,AT5G09650,AT5G14170,AT5G25754,AT5G46750,AT5G49510,AT5G61970,AT1G75980,AT5G25800,AT5G37340,AT1G30230,AT1G54940,AT1G63780,AT1G72560,AT1G77670,AT2G40570,AT2G40730,AT2G45490,AT3G01090,AT3G01350,AT3G12110,AT3G55620,AT3G56760,AT3G62870,AT4G14800,AT4G26840,AT5G10270,AT5G12370,AT5G53770,AT5G60390,AT1G57720,AT3G56090,AT3G27530,AT2G32510,AT2G27960,AT1G45000…	AT1G77550,AT5G09650,AT1G77670,AT3G12110,AT5G60390,AT3G56090,AT1G58230
AT1G07950	Surfeit locus protein 5 subunit 22 of Mediator complex			(MED22B)	Surfeit locus protein 5 subunit 22 of Mediator complex;(source:Araport11)	Other	N/A	N/A	N/A	N/A	Other	N/A	Other	N/A	N/A	Mitochondrial Transit Peptide	N/A	N/A	N/A	N/A	N/A	N/A						AT3G21350,AT2G18990,AT3G25580,AT5G08470,AT5G63400,AT5G41910,AT2G35940	-
AT1G07960	PDI-like 5-1	AXX17_At1g07690	A0A178WDX4	PDI-LIKE 5-1 (PDIL5-1);PDI-LIKE 5-1 (ATPDIL5-1)	Encodes a protein disulfide isomerase-like (PDIL) protein, a member of a multigene family within the thioredoxin (TRX) superfamily.	Other	N/A	N/A	N/A	N/A	Other	N/A	N/A	Other	N/A	Signal Peptide	N/A	ER	S	N/A	N/A	N/A						-	-
AT1G07970	Cytochrome B561 amino-terminal protein	At1g07970	Q9LN10		cytochrome B561, amino-terminal protein;(source:Araport11)	Other	N/A	N/A	N/A	Other	Other	N/A	N/A	Other	N/A	Other	Nucleus	N/A	C	N/A	N/A	N/A						-	-
AT1G07980	nuclear factor Y subunit C10	NF-YC10	Q9LN09	NUCLEAR FACTOR Y SUBUNIT C10 (NF-YC10)	nuclear factor Y, subunit C10;(source:Araport11)	Other	N/A	N/A	N/A	N/A	Other	N/A	Other	Other	N/A	Other	Nucleus	N/A	C	N/A	N/A	N/A						AT5G08630,AT5G18620,AT4G37680,AT2G27470	-
AT1G07985	Expressed protein	At1g07985	Q3EDG6		Expressed protein;(source:Araport11)	Other	N/A	N/A	N/A	N/A	Other	N/A	Other	N/A	N/A	Other	Nucleus	N/A	C	N/A	N/A	N/A						-	-
AT1G07990	SIT4 phosphatase-associated family protein	At1g07990	Q8L7T5		SIT4 phosphatase-associated family protein;(source:Araport11)	Other	N/A	N/A	N/A	N/A	Other	N/A	Other	N/A	N/A	Other	Nucleus	N/A	S	N/A	N/A	N/A						AT1G07990,AT1G03930,AT1G03090,AT1G50370,AT5G09650,AT1G63810,AT2G34357,AT1G75660,AT2G42520,AT3G50670,AT4G34270,AT5G02530,AT4G02930,AT2G23070,AT2G17930,AT3G11240,AT5G09740,AT1G29550	-
AT1G08000	GATA transcription factor 10	AXX17_At1g07740	A0A178WGW3	GATA TRANSCRIPTION FACTOR 10 (GATA10)	Encodes a member of the GATA factor family of zinc finger transcription factors.	Other	N/A	N/A	Other	N/A	Other	N/A	Other	Other	N/A	Other	Nucleus	N/A	N/A	N/A	N/A	N/A						-	-
AT1G08005	Serine/threonine-protein phosphatase 6 regulatory subunit	At1g08005	Q1G325		serine/threonine-protein phosphatase 6 regulatory subunit;(source:Araport11)	Unknown	N/A	N/A	N/A	N/A	Other	N/A	N/A	N/A	N/A	Other	N/A	N/A	N/A	N/A	N/A	N/A						-	-
AT1G08010	GATA transcription factor 11	GATA11	Q6DBP8	GATA TRANSCRIPTION FACTOR 11 (GATA11)	Encodes a member of the GATA factor family of zinc finger transcription factors.	Other	N/A	N/A	Other	N/A	Other	N/A	Other	Other	N/A	Other	Nucleus	N/A	N/A	N/A	N/A	N/A						-	-
AT1G08030	tyrosylprotein sulfotransferase	TPST	Q3EDG5	TYROSYLPROTEIN SULFOTRANSFERASE (TPST);HYPERSENSITIVE TO PI STARVATION 7 (HPS7);ACTIVE QUIESCENT CENTER1 (AQC1)	Encodes a tyrosylprotein sulfotransferase (TPST). This protein is a 500-aa type I transmembrane protein that shows no sequence similarity to animal TPSTs. Activity confirmed by protein expression in yeast. TPST is expressed throughout the plant body, and the highest levels of expression are in the root apical meristem. TPST acts in the auxin pathway to maintain postembryonic root stem cell niche …	Other	N/A	N/A	Other	Other	Other	N/A	Other	N/A	N/A	Signal Peptide	Nucleus	ER	S	N/A	N/A	N/A						-	-
AT1G08035	Cyclin-dependent protein kinase inhibitor SMR16	SMR16	Q9LN05		hypothetical protein;(source:Araport11)	Other	N/A	N/A	N/A	N/A	Other	N/A	Other	N/A	N/A	Other	N/A	N/A	N/A	N/A	N/A	N/A						-	-
AT1G08040	Protein of unknown function (DUF707)	AT1G08040.1	Q93ZR2		trimethylguanosine synthase (DUF707);(source:Araport11)	Unknown	N/A	N/A	N/A	Other	Mitochondria	N/A	N/A	N/A	N/A	Mitochondrial Transit Peptide	Nucleus	N/A	M	N/A	N/A	N/A						-	-
AT1G08050	Zinc finger (C3HC4-type RING finger) family protein	At1g08050	Q9LN03		Zinc finger (C3HC4-type RING finger) family protein;(source:Araport11)	Other	N/A	Other	N/A	Other	Other	Other	Other	Other	N/A	Other	N/A	N/A	C	N/A	N/A	N/A						-	-
AT1G08060	ATP-dependent helicase family protein			MORPHEUS MOLECULE (MOM);MORPHEUS MOLECULE 1 (MOM1);MAINTENANCE OF METHYLATION (MOM)	Encodes a transcriptional silencer that is required for proper expression of PRR/NLR immune receptor genes.	Other	N/A	Other	N/A	Other	Other	N/A	Plastid	Other	Other	Other	Nucleus	N/A	N/A	N/A	N/A	N/A						-	-
AT1G08065	alpha carbonic anhydrase 5	ACA5	F4HUC4	ALPHA CARBONIC ANHYDRASE 5 (ATACA5);ALPHA CARBONIC ANHYDRASE 5 (ACA5)	alpha carbonic anhydrase 5;(source:Araport11)	Unknown	N/A	N/A	N/A	N/A	Other	N/A	Plastid	N/A	N/A	Signal Peptide	N/A	ER	S	N/A	N/A	N/A						AT4G29390,AT1G10130	-
AT1G08070	Tetratricopeptide repeat (TPR)-like superfamily protein	PCMP-H12	Q9LN01	ORGANELLE TRANSCRIPT PROCESSING 82 (OTP82);EMBRYO DEFECTIVE 3102 (EMB3102)	Encodes a chloroplast RNA editing factor.	Plastid	Plastid	N/A	N/A	Plastid	Plastid	N/A	Other	Mitochondria	N/A	Chloroplast Transit Peptide	Plastid	possibly plastid	C	Plastid	PPR		NA	NA	NA	NA	NA	-	-
AT1G08080	alpha carbonic anhydrase 7	ACA7	Q8L817	ALPHA CARBONIC ANHYDRASE 7 (ACA7);A. THALIANA ALPHA CARBONIC ANHYDRASE 7 (ATACA7)	alpha carbonic anhydrase 7;(source:Araport11)	Unknown	N/A	N/A	N/A	N/A	Other	N/A	N/A	N/A	N/A	Signal Peptide	Nucleus	ER	S	N/A	N/A	N/A						-	-
AT1G08090	nitrate transporter 2:1	NRT2.1	O82811	NITRATE TRANSPORTER 2:1 (ATNRT2:1);NITRATE TRANSPORTER 2 (NRT2); (NRT2;1AT);NITRATE TRANSPORTER 2:1 (NRT2:1);LATERAL ROOT INITIATION 1 (LIN1);NITRATE TRANSPORTER 2.1 (ATNRT2.1);NITRATE TRANSPORTER 2.1 (NRT2.1); (ACH1)	High-affinity nitrate transporter. Up-regulated by nitrate. Functions as a repressor of lateral root initiation independently of nitrate uptake.	Other	N/A	N/A	N/A	Other	Other	N/A	N/A	N/A	N/A	Other	N/A	N/A	N/A	N/A	N/A	N/A						-	-
AT1G08100	nitrate transporter 2.2	AXX17_At1g07860	A0A178W7F7	NITRATE TRANSPORTER 2.2 (ATNRT2.2);NITRATE TRANSPORTER 2.2 (NRT2.2); (NRT2;2AT); (ACH2)	Encodes a high-affinity nitrate transporter.	Unknown	N/A	N/A	N/A	N/A	Other	N/A	N/A	N/A	N/A	Other	N/A	N/A	N/A	N/A	N/A	N/A						-	-
AT1G08110	lactoylglutathione lyase family protein / glyoxalase I family protein	At1g08110	B9DH52	GLYOXALASE12 (ATGLYI2)	Encodes a Zn2+ dependent glyoxylase.	Plastid	N/A	Plastid	N/A	Dual	Plastid	N/A	Other	Other	N/A	Other	N/A	N/A	N/A	No	N/A	N/A						AT1G08110,AT2G21250	AT1G08110
AT1G08120	TP53-regulating kinase-like protein	At1g08120	Q5Q0I2		TP53-regulating kinase-like protein;(source:Araport11)	Other	N/A	N/A	N/A	N/A	Other	N/A	Other	Other	N/A	Other	Nucleus	N/A	N/A	N/A	N/A	N/A						AT2G39290,AT3G62870,AT1G19660,AT2G03120,AT2G43190	-
AT1G08125	S-adenosyl-L-methionine-dependent methyltransferases superfamily protein	At1g08125	F4HUD6		S-adenosyl-L-methionine-dependent methyltransferases superfamily protein;(source:Araport11)	Unknown	N/A	N/A	N/A	N/A	Mitochondria	N/A	Plastid	N/A	N/A	Other	Nucleus	N/A	N/A	N/A	N/A	N/A						AT2G47640,AT3G58140,AT4G30870	-
AT1G08130	DNA ligase 1	LIG1	Q42572	DNA LIGASE 1 (LIG1);DNA LIGASE 1 (ATLIG1)	Encodes the Arabidopsis DNA ligase 1 that provides the major DNA ligase activity in cells and plays a key role in both DNA replication and excision repair pathways. In addition, it is an important component of the active DNA demethylation machinery and is indispensable for cell viability. AtLIG1 expresses one major and two minor mRNA transcripts differing only in the length of the 5' untranslated…	Mitochondria	Mitochondria	Mitochondria	Other	Dual	Mitochondria	Mitochondria	Other	Other	N/A	Mitochondrial Transit Peptide	Dual	mitochondrial	C	Mitochondria	DNA-RRR		NA	NA	NA	NA	NA	AT1G07370,AT2G29570,AT5G54260,AT1G12520,AT1G54390,AT1G59890,AT2G31970,AT4G10710,AT5G23630,AT5G26680,AT5G27740,AT5G43530,AT5G61150,AT5G64630,AT1G08840,AT1G21690,AT1G63160,AT1G77470,AT4G01370,AT4G34910,AT5G22010,AT5G66130,AT5G15540,AT4G10670	AT1G12520
AT1G08135	cation/H+ exchanger 6B	CHX6b	P0CG16	CATION/H+ EXCHANGER 6B (CHX6B); (ATCHX6B)	cation/H+ exchanger 6B;(source:Araport11)	Other	N/A	N/A	N/A	N/A	Other	N/A	N/A	Other	N/A	Other	Nucleus	N/A	N/A	N/A	N/A	N/A						-	-
AT1G08140	cation/H+ exchanger 6A	CHX6a	Q8GX92	CATION/H+ EXCHANGER 6A (ATCHX6A);CATION/H+ EXCHANGER 6A (CHX6A)	member of Putative Na+/H+ antiporter family	Other	N/A	N/A	Other	N/A	Other	N/A	N/A	Other	N/A	Other	Nucleus	N/A	N/A	N/A	N/A	N/A						-	-
AT1G08150	Cation/hydrogen exchanger family protein	CHX5	Q3EDG3	CATION/H+ EXCHANGER 5 (CHX5); (ATCHX5)	member of Putative Na+/H+ antiporter family	Other	N/A	N/A	Other	Other	Other	N/A	N/A	Other	N/A	Other	N/A	N/A	N/A	N/A	N/A	N/A						-	-
AT1G08160	Late embryogenesis abundant (LEA) hydroxyproline-rich glycoprotein family	At1g08160	Q8VZ13		Late embryogenesis abundant (LEA) hydroxyproline-rich glycoprotein family;(source:Araport11)	Other	N/A	N/A	N/A	Other	Other	N/A	N/A	Other	N/A	Mitochondrial Transit Peptide	Plastid	N/A	N/A	N/A	N/A	N/A						-	-
AT1G08165	unknown protein				hypothetical protein;(source:Araport11)	Unknown	N/A	N/A	N/A	N/A	Other	N/A	N/A	N/A	N/A	Other	N/A	N/A	N/A	N/A	N/A	N/A						-	-
AT1G08170	Histone superfamily protein	At1g08170	Q9SGE3		Histone superfamily protein;(source:Araport11)	Other	N/A	N/A	Other	N/A	Other	N/A	Other	Other	N/A	Other	Nucleus	N/A	N/A	N/A	N/A	N/A						-	-
AT1G08180	Cyclin-dependent protein kinase inhibitor SMR2	SMR2	Q9SGE2	SIAMESE-RELATED 2 (SMR2)	cyclin-dependent kinase inhibitor;(source:Araport11)	Other	N/A	N/A	N/A	N/A	Other	N/A	Other	N/A	N/A	Other	Nucleus	N/A	N/A	N/A	N/A	N/A						-	-
AT1G08190	vacuolar protein sorting 41	VPS41	P93043	VACUOLAR PROTEIN SORTING 41 (ATVPS41);ZIGZAG SUPPRESSOR 2 (ZIP2); (ATVAM2); (VAM2);VACUOLAR PROTEIN SORTING 41 (VPS41)	Might be involved in protein sorting to the vacuole. The mRNA is cell-to-cell mobile.	Other	N/A	N/A	N/A	Other	Other	N/A	Other	Other	N/A	Other	Nucleus	N/A	N/A	N/A	N/A	N/A						AT1G08190,AT1G79020,AT5G17690,AT5G22760,AT1G29310,AT2G34250,AT5G46630,AT1G48760,AT1G12470,AT1G79590,AT2G05170,AT2G38020,AT3G54860,AT5G09350,AT5G10260,AT5G26680,AT5G39510,AT5G45130,AT5G58060,AT3G03340,AT2G25340,AT1G16690,AT2G22290,AT4G19640,AT2G44610,AT3G54840	-
AT1G08200	UDP-D-apiose/UDP-D-xylose synthase 2	AXS2	Q9SGE0	UDP-D-APIOSE/UDP-D-XYLOSE SYNTHASE 2 (AXS2)	Encodes a putative UDP-D-apiose/UPD-D-xylose synthetase.	Other	N/A	N/A	N/A	Other	Other	N/A	Plastid	N/A	N/A	Other	N/A	N/A	N/A	N/A	N/A	N/A						-	-
AT1G08210	Eukaryotic aspartyl protease family protein				Eukaryotic aspartyl protease family protein;(source:Araport11)	Other	N/A	N/A	N/A	Other	Other	Plastid	N/A	Other	N/A	Signal Peptide	Nucleus	ER	S	N/A	N/A	N/A						-	-
AT1G08220	ATPase complex subunit	At1g08220	Q0WRX7		ATPase complex subunit;(source:Araport11)	Mitochondria	N/A	N/A	N/A	Mitochondria	Mitochondria	N/A	Other	Mitochondria	N/A	Other	Mitochondria	N/A	M	No	N/A	N/A						-	-
AT1G08230	Transmembrane amino acid transporter family protein	GAT1	F4HW02		Codes for a H+-driven, high affinity gamma-aminobutyric acid (GABA) transporter. Localized at the plasma membrane. In planta, AtGAT1 expression was highest in flowers and under conditions of elevated GABA concentrations such as wounding or senescence.	Other	N/A	N/A	N/A	Other	Other	N/A	N/A	Other	Other	N/A	N/A	N/A	N/A	N/A	N/A	N/A						-	-
AT1G08250	arogenate dehydratase 6	AXX17_At1g08050	A0A178W954	AROGENATE DEHYDRATASE 6 (ADT6);ARABIDOPSIS THALIANA AROGENATE DEHYDRATASE 6 (AtADT6)	Encodes a plastid-localized arogenate dehydratase involved in phenylalanine biosynthesis. Although this enzyme has sequence similarity to prephenate dehydratases, it is 98 times more active with arogenate than prephenate in enzymatic assays.	Plastid	Plastid	Plastid	Plastid	Plastid	Plastid	N/A	Other	Other	N/A	Mitochondrial Transit Peptide	Plastid	N/A	C	No	N/A	N/A						-	-
AT1G08260	DNA polymerase epsilon catalytic subunit	POL2A	F4HW04	EMBRYO DEFECTIVE 2284 (EMB2284);EMBRYO DEFECTIVE 529 (EMB529);ABA OVERLY SENSITIVE 4 (ABO4); (POL2A);TILTED 1 (TIL1);EARLY IN SHORT DAYS 7 (ESD7);EMBRYO DEFECTIVE 142 (EMB142)	Similar to POL2A, DNA polymerase epsilon catalytic subunit. Essential for Arabidopsis growth. Null homozygotes are embryo lethal, partial loss of function alleles show embryo patterning defects such as root pole displacement. Delayed progression through cell cycle results in embryos with smaller numbers of larger cells.	Other	N/A	N/A	N/A	N/A	Other	N/A	Plastid	Other	Other	Other	Nucleus	N/A	N/A	N/A	N/A	N/A						AT1G07370,AT1G01020,AT1G04730,AT1G08260,AT1G07790,AT3G02950,AT2G29570,AT5G66130,AT5G67100,AT1G08880,AT1G21690,AT1G44180,AT1G59580,AT1G65240,AT1G66590,AT2G01070,AT2G06510,AT2G14580,AT2G20980,AT2G28720,AT2G34180,AT2G37270,AT2G39840,AT2G43460,AT2G46280,AT3G03920,AT3G13445,AT3G14100,AT3G17520,AT3G18524,AT3G29800,AT3G47370,AT3G57150,AT3G60240,AT3G62870,AT4G02460,AT4G08350,AT4G16710,AT4G18040,AT4G32720…	-
AT1G08270					vacuolar protein sorting-associated protein;(source:Araport11)	Other	N/A	N/A	N/A	N/A	Other	N/A	Other	Other	N/A	Other	N/A	N/A	N/A	N/A	N/A	N/A						-	-
AT1G08280	Glycosyltransferase family 29 (sialyltransferase) family protein	GALT29A	Q9SGD2	GLYCOSYLTRANSFERASE 29A (GALT29A)	Encodes a glycosyltransferase (GT) GALT29A, which belongs to the Carbohydrate Active Enzyme family GT29. GALT29A co-expresses with other arabinogalactan GTs, GALT31A and GLCAT14A. The recombinant GALT29A expressed in Nicotiana benthamiana demonstrated a galactosyltransferase activity, transferring galactose from UDP-galactose to a mixture of various oligosaccharides derived from arabinogalactan p…	Unknown	N/A	N/A	N/A	N/A	Other	N/A	N/A	N/A	N/A	Signal Peptide	Mitochondria	ER	S	N/A	N/A	N/A						-	-
AT1G08290	WIP domain protein 3	WIP3	Q9SGD1	WIP DOMAIN PROTEIN 3 (WIP3)	WIP domain protein 3;(source:Araport11)	Other	N/A	N/A	N/A	N/A	Other	N/A	Other	Other	N/A	Other	Nucleus	N/A	C	N/A	N/A	N/A						AT1G08290,AT5G42190,AT5G47240,AT1G13290,AT5G65687,AT1G50360	-
AT1G08300	no vein-like	NVL	F4HW09	NO VEIN-LIKE (NVL)	no vein-like protein;(source:Araport11)	Other	N/A	N/A	N/A	N/A	Other	N/A	Other	N/A	N/A	Other	Nucleus	N/A	S	N/A	N/A	N/A						-	-
AT1G08310	alpha/beta-Hydrolases superfamily protein	At1g08310	A8MRK8		alpha/beta-Hydrolases superfamily protein;(source:Araport11)	Other	N/A	N/A	N/A	N/A	Other	N/A	Other	N/A	N/A	Other	Nucleus	N/A	N/A	N/A	N/A	N/A						-	-
AT1G08315	ARM repeat superfamily protein	At1g08315	Q0WNZ8		ARM repeat superfamily protein;(source:Araport11)	Unknown	N/A	N/A	N/A	N/A	Mitochondria	N/A	Other	N/A	N/A	Other	N/A	N/A	M	N/A	N/A	N/A						-	-
AT1G08320	bZIP transcription factor family protein	TGA9	Q93XM6	TGACG (TGA) MOTIF-BINDING PROTEIN 9 (TGA9); (bZIP21)	bZIP transcription factor family protein;(source:Araport11)	Other	N/A	N/A	N/A	N/A	Other	N/A	Plastid	Other	N/A	Other	Nucleus	N/A	N/A	N/A	N/A	N/A						-	-
AT1G08340	Rho GTPase activating protein with PAK-box/P21-Rho-binding domain	ROPGAP5	Q6NKT5		Rho GTPase activating protein with PAK-box/P21-Rho-binding domain-containing protein;(source:Araport11)	Other	N/A	N/A	N/A	N/A	Other	N/A	Other	Other	N/A	Other	N/A	N/A	N/A	N/A	N/A	N/A						-	-
AT1G08350	Endomembrane protein 70 protein family	AXX17_At1g08170	A0A178WGW9		Endomembrane protein 70 protein family;(source:Araport11)	Other	N/A	N/A	N/A	N/A	Other	N/A	N/A	Other	N/A	Other	Nucleus	N/A	M	N/A	N/A	N/A						-	-
AT1G08360	Ribosomal protein L1p/L10e family	RPL10AA	Q8VZB9		Ribosomal protein L1p/L10e family;(source:Araport11)	Other	Other	Other	N/A	Other	Other	Other	Other	Other	Other	Other	Nucleus	N/A	N/A	N/A	N/A	N/A						AT1G17745	-
AT1G08370	decapping 1	At1g08370	Q9SJF3	(ATDCP1);DECAPPING 1 (DCP1)	Encodes DCP1 involved in mRNA decapping. DCP1 forms a mRNA decapping complex with DCP2 (At5g13570) and VCS (VARICOSE) (At3g13300). However, unlike DCP2, DCP1 itself does not have mRNA decapping activity in vitro. DCP1, DCP2 and VCS colocalize in cytoplasmic loci, which are putative Arabidopsis mRNA processing bodies. Null mutants of DCP1, DCP2, and VCS accumulate capped mRNAs with a reduced degra…	Other	N/A	N/A	N/A	Other	Other	N/A	Other	Other	N/A	Chloroplast Transit Peptide	N/A	N/A	N/A	N/A	N/A	N/A						AT3G13300,AT5G13570,AT4G00800,AT5G19150,AT1G09640,AT1G57720,AT3G57050,AT4G37130,AT1G65700,AT2G39260,AT5G43530	-
AT1G08380	photosystem I subunit O	AXX17_At1g08200	A0A178W5Y5	PHOTOSYSTEM I SUBUNIT O (PSAO)	Encodes subunit O of photosystem I.	Plastid	Plastid	Plastid	N/A	Plastid	Plastid	Plastid	N/A	N/A	N/A	Chloroplast Transit Peptide	Plastid	plastid	C	Plastid	Photosynthesis	PSI	2O01	NA	Spinacia oleracea ??Pisum sativum ??Arabidopsis thaliana ??Phaseolus vu	NA	NA	-	-
AT1G08390	RecQ-mediated instability-like protein	At1g08390	Q8RX36	(RMI2)	Involved in preserving the stability of 45S rDNA repeats.	Unknown	N/A	N/A	N/A	N/A	Other	N/A	Mitochondria	N/A	N/A	Mitochondrial Transit Peptide	N/A	N/A	N/A	N/A	N/A	N/A						-	-
AT1G08400	RINT-1 / TIP-1 family	MAG2L	Q8GXP1		RINT-1 / TIP-1 family;(source:Araport11)	Other	N/A	N/A	N/A	N/A	Other	N/A	Other	Other	N/A	Chloroplast Transit Peptide	Nucleus	ER	N/A	N/A	N/A	N/A						-	-
AT1G08410	P-loop containing nucleoside triphosphate hydrolases superfamily protein	LSG1-2	Q9SJF1	DROUGHT INHIBITED GROWTH OF LATERAL ROOTS 6 (DIG6);YEAST LSG1 ORTHOLOGUE 2 (LSG1-2)	Encodes a large 60S subunit nuclear export GTPase 1 that is required for 40S maturation and is involved in ribosome biogenesis and affects multiple auxin-regulated development processes.	Other	N/A	N/A	N/A	Other	Other	N/A	Other	Other	N/A	Other	Nucleus	N/A	N/A	N/A	N/A	N/A						AT1G08410,AT1G13160,AT2G03820,AT1G14320,AT3G07110,AT1G27400,AT1G43170,AT4G18100,AT2G43460,AT3G25520,AT2G40010,AT2G31610,AT1G58380,AT2G24500,AT5G52820,AT4G18593,AT3G09350,AT5G02530,AT2G37990,AT3G18600,AT3G55620,AT1G36730,AT2G37190,AT2G47610,AT3G11964,AT5G60790,AT1G10300	-
AT1G08420	BRI1 suppressor 1 (BSU1)-like 2	BSL2	Q9SJF0	BRI1 SUPPRESSOR 1 (BSU1)-LIKE 2 (BSL2)	BRI1 suppressor 1 (BSU1)-like 2;(source:Araport11)	Other	Other	Other	Other	Other	Other	Other	Other	Other	N/A	Other	N/A	N/A	N/A	N/A	N/A	N/A						-	-
AT1G08430	aluminum-activated malate transporter 1	ALMT1	Q9SJE9	ALUMINUM-ACTIVATED MALATE TRANSPORTER 1 (ALMT1);ARABIDOPSIS THALIANA ALUMINUM-ACTIVATED MALATE TRANSPORTER 1 (ATALMT1)	Encodes a Al-activated malate efflux transporter. It is essential for aluminum tolerance but does not represent the major Al tolerance QTL. Staurosporine and calyculin A both block all changes in AtALMT1 gene expression (as a result malate release is totally inhibited). AtALMT1 transcription was clearly induced by indole-3-acetic acid, abscisic acid, low pH, hydrogen peroxide and flg22. STOP1 and…	Unknown	N/A	N/A	N/A	N/A	Other	N/A	N/A	N/A	N/A	Other	N/A	N/A	N/A	N/A	N/A	N/A						-	-
AT1G08440	Aluminium activated malate transporter family protein	ALMT2	Q9SJE8		aluminum activated malate transporter family protein;(source:Araport11)	Unknown	N/A	N/A	N/A	N/A	Other	N/A	N/A	N/A	N/A	Other	Nucleus	N/A	N/A	N/A	N/A	N/A						-	-
AT1G08450	calreticulin 3	CRT3	O04153	CALRETICULIN 3 (CRT3);EMS-MUTAGENIZED BRI1 SUPPRESSOR 2 (EBS2);PRIORITY IN SWEET LIFE 1 (PSL1)	Encodes one of three Arabidopsis calreticulins. In CRT-deficient mouse fibroblasts, this protein restores ER Ca2+ levels. Non-receptor component required for EFR-mediated immunity. Mutants show de-repressed anthocyanin accumulation in the presence of elf18, and EFR accumulation and signalling.	Other	N/A	N/A	Other	Mitochondria	Other	Other	Other	Other	N/A	Signal Peptide	Nucleus	ER	S	N/A	N/A	N/A						AT3G48150,AT4G17760,AT5G20020,AT5G62540,AT1G29320,AT2G33385,AT5G02490,AT5G52650,AT1G77510,AT5G16150	-
AT1G08460	histone deacetylase 8	HDA8	Q94EJ2	HISTONE DEACETYLASE 8 (HDA08);HISTONE DEACETYLASE 8 (HDA8); (ATHDA8)	histone deacetylase 8;(source:Araport11)	Other	N/A	N/A	Other	N/A	Other	N/A	Other	Other	N/A	Other	N/A	N/A	N/A	N/A	N/A	N/A						-	-
AT1G08465	Plant-specific transcription factor YABBY family protein	YAB2	Q9XFB0	YABBY2 (YAB2)	Member of the YABBY family of Arabidopsis proteins involved in the abaxial cell fate specification in lateral organs	Other	N/A	N/A	Other	N/A	Other	N/A	N/A	Other	N/A	Mitochondrial Transit Peptide	Nucleus	N/A	S	N/A	N/A	N/A						-	-
AT1G08470	strictosidine synthase-like 3	AXX17_At1g08300	A0A178WK70	STRICTOSIDINE SYNTHASE-LIKE 3 (SSL3)	Although this enzyme is predicted to encode a strictosidine synthase (SS), it lacks a conserved catalytic glutamate residue found in active SS enzymes and it is not expected to have SS activity.	Other	N/A	Other	N/A	Mitochondria	Other	N/A	N/A	Other	N/A	Signal Peptide	Nucleus	ER	S	N/A	N/A	N/A						-	-
AT1G08480	Succinate dehydrogenase subunit 6 mitochondrial	SDH6	Q941A6	SUCCINATE DEHYDROGENASE 6 (SDH6)	Encodes subunit 6 of mitochondrial complex II (succinate dehydrogenase complex) and participates in the respiratory chain. It contributes to anchoring succinate dehydrogenase to the inner mitochondrial membrane. The mRNA is cell-to-cell mobile.	Mitochondria	Mitochondria	Dual	N/A	Mitochondria	Mitochondria	Mitochondria	N/A	N/A	Mitochondria	Other	N/A	N/A	N/A	No	N/A	N/A						AT5G66760	AT5G66760
AT1G08490	chloroplastic NIFS-like cysteine desulfurase	AXX17_At1g08320	A0A178WGK3	CHLOROPLASTIC NIFS-LIKE CYSTEINE DESULFURASE (CPNIFS); (ATSUFS); (ATNFS2); (ATCPNIFS); (SUFS)	Chloroplastic NifS-like protein that can catalyze the conversion of cysteine into alanine and elemental sulfur (S(0)) and of selenocysteine into alanine and elemental Se (Se(0)). Overexpression enhances selenium tolerance and accumulation.	Plastid	Plastid	Plastid	Plastid	Plastid	Plastid	Plastid	Other	N/A	N/A	Mitochondrial Transit Peptide	Plastid	plastid	C	No	N/A	N/A						AT2G33210,AT5G26860	AT2G33210,AT5G26860
AT1G08500	early nodulin-like protein 18	ENODL18	O82083	(AtENODL18);EARLY NODULIN-LIKE PROTEIN 18 (ENODL18)	early nodulin-like protein 18;(source:Araport11)	Unknown	N/A	N/A	N/A	N/A	Other	N/A	Plastid	N/A	N/A	Signal Peptide	N/A	ER	S	N/A	N/A	N/A						-	-
AT1G08510	fatty acyl-ACP thioesterases B	FATB	Q9SJE2	FATTY ACYL-ACP THIOESTERASES B (FATB)	Encodes an acyl-acyl carrier protein thioesterase. Hydrolyzes primarily saturated acyl-ACPs with chain lengths that vary between 8 and 18 carbons. Involved in saturated fatty acid synthesis. Nuclear-encoded, plastid-targeted globular protein that is functional as dimer.	Plastid	N/A	N/A	N/A	N/A	Plastid	N/A	Other	Plastid	N/A	Chloroplast Transit Peptide	Plastid	possibly plastid	C	No	N/A	N/A						-	-
AT1G08520	ALBINA 1	AXX17_At1g08350	A0A178W355	ALBINA 1 (ALB1); (ALB-1V); (CHLD);PIGMENT DEFECTIVE EMBRYO 166 (PDE166); (V157)	Encodes the CHLD subunit of the Mg-chelatase enzyme involved in chlorophyll biosynthesis. Lines carrying recessive mutations of this locus are white and seedling lethal.	Plastid	Plastid	Plastid	Plastid	Dual	Plastid	Plastid	Other	Plastid	N/A	Chloroplast Transit Peptide	Plastid	plastid	C	No	N/A	N/A						-	-
AT1G08530	Chitinase-like protein	At1g08530	Q0WNC2		chitinase-like protein;(source:Araport11)	Plastid	N/A	N/A	N/A	Plastid	Plastid	N/A	N/A	N/A	N/A	Chloroplast Transit Peptide	Plastid	possibly ER	C	No	N/A	N/A						-	-
AT1G08540	RNApolymerase sigma subunit 2	SIGB	O22056	SIGMA FACTOR B (SIGB);RNA POLYMERASE SIGMA SUBUNIT 1 (SIG1);RNAPOLYMERASE SIGMA SUBUNIT 2 (SIG2);SIGMA FACTOR 2 (ATSIG2);SIGMA FACTOR 1 (ATSIG1); (ABC1); (SIGA)	Enodes a subunit of chloroplast RNA polymerase, confers the ability to recognize promoter sequences on the core enzyme. SIG1 is induced by red and blue light.	Plastid	Plastid	Plastid	N/A	Plastid	Plastid	Plastid	Other	Other	N/A	Chloroplast Transit Peptide	Plastid	possibly plastid	C	Plastid	Transcription and Transcript Maturation	Sigma Factor	NA	NA	NA	NA	NA	-	-
AT1G08550	non-photochemical quenching 1		A0A178WLQ5	ARABIDOPSIS VIOLAXANTHIN DE-EPOXIDASE 1 (AVDE1);NON-PHOTOCHEMICAL QUENCHING 1 (NPQ1)	Violaxanthin deepoxidase involved in xanthophyll cycle.Two major consequences of the npq1 mutation are the absence of zeaxanthin formation in strong light and the partial inhibition of the quenching of singlet excited chlorophylls in the photosystem II light-harvesting complex	Plastid	Plastid	Plastid	Plastid	Dual	Plastid	Plastid	Other	N/A	Plastid	Other	Plastid	possibly plastid	N/A	No	N/A	N/A						-	-
AT1G08560	syntaxin of plants 111	AXX17_At1g08390	A0A178WAC8	SYNTAXIN OF PLANTS 111 (SYP111); (ATSYP111);KNOLLE (KN)	member of SYP11 syntaxin Gene Family	Other	N/A	Other	Other	Other	Other	Other	N/A	Other	N/A	Other	N/A	N/A	N/A	N/A	N/A	N/A						AT1G02010,AT1G04750,AT5G61210,AT1G12360,AT1G54090,AT1G20090,AT3G56640,AT5G23630,AT4G01320,AT3G06460,AT2G34770,AT1G57600,AT1G24470,AT1G14290,AT1G13210,AT1G13170,AT5G45900	-
AT1G08570	atypical CYS HIS rich thioredoxin 4	At1g08570	O64654	ATYPICAL CYS HIS RICH THIOREDOXIN 4 (ACHT4)	Encodes a member of the thioredoxin family protein. Located in the chloroplast. Shows high activity towards the chloroplast 2-Cys peroxiredoxin A, and poor activity towards the chloroplast NADP-malate dehydrogenase. The mRNA is cell-to-cell mobile.	Plastid	Plastid	Plastid	Plastid	N/A	Plastid	N/A	Other	Plastid	N/A	Other	Plastid	possibly plastid	N/A	No	N/A	N/A						-	-
AT1G08580	At1g08580	At1g08580	Q9FRS7		hypothetical protein;(source:Araport11)	Other	N/A	N/A	N/A	N/A	Other	N/A	Other	N/A	N/A	Other	Nucleus	N/A	N/A	N/A	N/A	N/A						-	-
AT1G08590	Leucine-rich receptor-like protein kinase family protein	PXL1	Q9FRS6	PHLOEM INTERCALATED WITH XYLEM-LIKE 1 (ATPXL1);PXY-LIKE1 (PXL1)	Encodes one of the two putative eLRR kinase closely related to PXY (At1g08590/PXL1 and At4g28650/PXL2). Insertion mutants in either pxl1 or pxl2 do not exhibit an obvious phenotype in the stem; double-mutant combinations of a Col allele, of pxy (pxy-3) with pxl1 and pxl2, generate a more severe vascular phenotype than pxy-3 alone, suggesting that these genes act synergistically with PXY in regula…	Other	N/A	N/A	N/A	Plastid	Other	N/A	N/A	Other	Other	Signal Peptide	Nucleus	ER	S	N/A	N/A	N/A						-	-
AT1G08600	P-loop containing nucleoside triphosphate hydrolases superfamily protein	AXX17_At1g08430	A0A178VZQ9	(ATRX)	The Arabidopsis ATRX harbours a N-terminal ADD domain and a C-terminal helicase domain and is devoid of the large central region involved in DAXX interaction in mammals. Arabidopsis ATRX mutant alleles are viable, but with reduced fertility. Their combination with mutants for the H3.3 chaperone HIRA impairs plant survival. ATRX loss affects cellular histone H3.3 pools and modulates the H3.1/H3.3 …	Other	N/A	N/A	N/A	N/A	Other	N/A	Other	Other	N/A	Other	Nucleus	N/A	N/A	N/A	N/A	N/A						AT1G02580	-
AT1G08610	Pentatricopeptide repeat (PPR) superfamily protein	At1g08610	Q9FRS4		Pentatricopeptide repeat (PPR) superfamily protein;(source:Araport11)	Plastid	N/A	N/A	N/A	N/A	Other	N/A	Other	Mitochondria	N/A	Chloroplast Transit Peptide	N/A	possibly plastid	N/A	Plastid	PPR		NA	NA	NA	NA	NA	-	-
AT1G08620	Transcription factor jumonji (jmj) family protein / zinc finger (C5HC2 type) family protein			(PKDM7D)	Transcription factor jumonji (jmj) family protein / zinc finger (C5HC2 type) family protein;(source:Araport11)	Other	N/A	N/A	N/A	N/A	Other	N/A	Other	Other	N/A	Other	Nucleus	N/A	N/A	N/A	N/A	N/A						AT1G55520,AT1G55730,AT2G29390,AT4G29430,AT4G33090,AT4G35020	-
AT1G08630	threonine aldolase 1	THA1	Q8RXU4	THREONINE ALDOLASE 1 (THA1)	Encodes a threonine aldolase, involved in threonine degradation to glycine. Primarily expressed in seeds and seedlings.	Other	N/A	N/A	N/A	N/A	Other	N/A	Other	N/A	N/A	Other	N/A	N/A	N/A	N/A	N/A	N/A						AT1G07660,AT1G02690,AT1G10070,AT1G10210,AT1G49520,AT1G55810,AT1G71530,AT3G57990,AT4G32930,AT3G07560,AT3G29800,AT5G45430,AT3G02460,AT2G17630,AT4G37930,AT3G10160,AT3G57610	-
AT1G08640	Chloroplast J-like domain 1	CJD1	Q93WG3	CHLOROPLAST J-LIKE DOMAIN 1 (CJD1)	Encodes a choloroplast membrane protein CJD1 (Chloroplast J-like Domain 1). Predicted to contain a transit peptide, three transmembrane domains and an N-terminal J-like domain. Influences fatty acid composition of chloroplast lipids.	Plastid	Plastid	Plastid	N/A	Dual	Plastid	Plastid	N/A	N/A	N/A	Chloroplast Transit Peptide	Plastid	plastid	C	No	N/A	N/A						-	-
AT1G08645					hypothetical protein;(source:Araport11)	Unknown	N/A	N/A	N/A	N/A	N/A	N/A	N/A	N/A	N/A	Other	Nucleus	possibly mitochondrial	M	N/A	N/A	N/A						-	-
AT1G08650	phosphoenolpyruvate carboxylase kinase 1	PPCK1	Q9SPK4	PHOSPHOENOLPYRUVATE CARBOXYLASE KINASE 1 (ATPPCK1);PHOSPHOENOLPYRUVATE CARBOXYLASE KINASE 1 (PPCK1)	Encodes a phosphoenolpyruvate carboxylase kinase that is expressed at highest levels in leaves. Expression is induced by light. The mRNA is cell-to-cell mobile.	Other	N/A	N/A	N/A	N/A	Other	N/A	Other	Other	N/A	Mitochondrial Transit Peptide	N/A	N/A	N/A	N/A	N/A	N/A						-	-
AT1G08660	MALE GAMETOPHYTE DEFECTIVE 2	SIA1	Q8VZJ0	SIALYLTRANSFERASE-LIKE 1 (SIA1);MALE GAMETOPHYTE DEFECTIVE 2 (MGP2)	Encodes a sialyltransferase-like protein that is localized to the Golgi apparatus and is involved in pollen tube growth and pollen germination.	Other	N/A	Other	N/A	Other	Other	N/A	N/A	N/A	N/A	Signal Peptide	Mitochondria	ER	S	N/A	N/A	N/A						-	-
AT1G08670	ENTH/VHS family protein	At1g08670	Q9FRR8		ENTH/VHS family protein;(source:Araport11)	Other	N/A	N/A	N/A	N/A	Other	N/A	Other	N/A	N/A	Other	N/A	possibly mitochondrial	N/A	N/A	N/A	N/A						AT3G08530,AT1G20760,AT4G05320,AT1G32610,AT1G12040,AT5G51300,AT3G19020,AT2G35230	-
AT1G08680	ARF GAP-like zinc finger-containing protein ZIGA4	ZIGA4	F4HXP0	ARF GAP-LIKE ZINC FINGER-CONTAINING PROTEIN ZIGA4 (ZIGA4)	A member of ARF GAP domain (AGD), A thaliana has 15 members, grouped into four classes. AGD14 belongs to the class 4, together with AGD15.	Other	N/A	Other	N/A	Other	Other	Other	Mitochondria	Other	Other	Other	N/A	N/A	N/A	N/A	N/A	N/A						AT3G10090,AT5G05180,AT3G55770,AT3G57490,AT5G20290,AT1G20760,AT5G17020,AT1G21630,AT3G03110	-
AT1G08695	SCR-like 3	SCRL3	P82622	SCR-LIKE 3 (SCRL3)	Encodes a member of a family of small, secreted, cysteine rich proteins with sequence similarity to SCR (S locus cysteine-rich protein).	Other	N/A	N/A	Other	N/A	Other	N/A	Other	Other	N/A	Signal Peptide	N/A	ER	S	N/A	N/A	N/A						-	-
AT1G08700	Presenilin-1		Q0V7S4	PRESENILIN-1 (PS1)	Encodes a protein similar to animal presenilin whose expression is increased in response to potassium (K+) deprivation. Located in intracellular membrane compartments.	Other	N/A	N/A	Other	Other	Other	N/A	N/A	N/A	N/A	Signal Peptide	N/A	N/A	S	N/A	N/A	N/A						AT1G44120,AT5G19090,AT2G26200,AT5G50900	-
AT1G08710	F-box family protein	SKIP24	Q9CAZ0		F-box family protein;(source:Araport11)	Unknown	N/A	N/A	N/A	N/A	Other	N/A	Mitochondria	N/A	N/A	Other	Nucleus	N/A	N/A	N/A	N/A	N/A						AT5G42190,AT1G75950	-
AT1G08720	Protein kinase superfamily protein	EDR1	Q9FPR3	(ATEDR1);ENHANCED DISEASE RESISTANCE 1 (EDR1)	enhanced disease resistance 1 (EDR1) confers resistance to powdery mildew disease caused by the fungus Erysiphe cichoracearum The mRNA is cell-to-cell mobile.	Other	N/A	N/A	N/A	Other	Other	N/A	Plastid	Other	N/A	Other	N/A	N/A	M	N/A	N/A	N/A						-	-
AT1G08730	Myosin family protein with Dil domain	XI-C	F4HXP9	MYOSIN XI C (ATXIC); (XIC)	Encodes a class XI myosin that is involved in organelle motility, actin organization, and optimal growth of pollen tubes.	Other	N/A	N/A	N/A	Other	Other	N/A	Other	Other	Other	Other	Nucleus	possibly ER	S	N/A	N/A	N/A						AT1G08730,AT1G09630,AT4G18430,AT2G27030	-
AT1G08750	Peptidase C13 family	At1g08750	Q8GYI6	(ATGPI8); (GPI8)	GPI8/PIG-K homolog involved in stomata development. Loss of function alleles do not transmit through the pollen.	Other	N/A	N/A	N/A	Other	Other	N/A	Other	Other	N/A	Chloroplast Transit Peptide	N/A	ER	S	N/A	N/A	N/A						AT1G01620,AT1G02145,AT1G04260,AT3G07140,AT5G19130,AT1G31780,AT1G63110,AT1G67490,AT2G17520,AT2G22530,AT2G39630,AT2G45200,AT4G01320,AT5G23630,AT5G27490,AT5G27970,AT5G38460,AT5G52210,AT1G11680,AT1G13580,AT1G16560,AT1G16570,AT1G29330,AT1G54370,AT1G55190,AT1G67730,AT1G69640,AT2G34980,AT3G06460,AT3G19940,AT3G55360,AT4G04910,AT4G17910,AT4G22750,AT4G32530,AT4G36480,AT4G39830,AT5G05670,AT5G50720,AT5G66020…	-
AT1G08760	Plant protein of unknown function (DUF936)	At1g08760	Q9FRR2	CORTICAL MICROTUBULE DISORDERING2 (CORD2)	CORD2 is a member of a novel and plant specific family of microtubule associated proteins. CORD1 binds microtubules via a conserved protein domain shared among family members. CORD functions may overlap;cord1 / cord2 mutants have defects in secondary cell wall pit morphology.	Other	N/A	N/A	N/A	Other	Other	N/A	Other	Other	N/A	Other	N/A	N/A	N/A	N/A	N/A	N/A						-	-
AT1G08770	prenylated RAB acceptor 1.E	AXX17_At1g08590	A0A178W4Z3	PRENYLATED RAB ACCEPTOR 1.E (PRA1.E)	prenylated RAB acceptor 1.E;(source:Araport11)	Other	N/A	Other	Other	Other	Other	N/A	N/A	Other	N/A	Other	N/A	N/A	C	N/A	N/A	N/A						AT1G08770,AT5G45130,AT3G18820,AT4G19640,AT4G12230	-
AT1G08780	ABI3-interacting protein 3	AIP3	Q9M4B5	PREFOLDIN 4 (PFD4);ABI3-INTERACTING PROTEIN 3 (AIP3)	ABI3-interacting protein 3;(source:Araport11)	Other	N/A	N/A	N/A	Other	Other	N/A	Other	N/A	N/A	Other	N/A	N/A	N/A	N/A	N/A	N/A						AT1G02740,AT1G04730,AT1G05120,AT1G05910,AT1G07370,AT1G07770,AT1G04820,AT4G10620,AT1G29330,AT1G29990,AT1G49340,AT1G52740,AT1G71440,AT1G79890,AT1G80410,AT2G06210,AT2G30410,AT2G31300,AT2G35670,AT2G44150,AT2G44580,AT2G44680,AT2G44950,AT3G02820,AT3G09920,AT3G13940,AT3G20800,AT3G22480,AT3G25980,AT3G26020,AT3G27000,AT3G42660,AT3G60840,AT3G61650,AT4G15930,AT4G27180,AT4G39050,AT5G09230,AT5G13780,AT5G23290…	-
AT1G08790	Protein of unknown function (DUF1685)	At1g08790	Q9FRR0		1-phosphatidylinositol-4,5-bisphosphate phosphodiesterase epsilon-1, putative (DUF1685);(source:Araport11)	Other	N/A	N/A	N/A	N/A	Other	N/A	Other	N/A	N/A	Other	Nucleus	N/A	N/A	N/A	N/A	N/A						-	-
AT1G08800	Protein of unknown function DUF593	MYOB1	F4HXQ7	MYOSIN BINDING PROTEIN 1 (MYOB1)	myosin-binding protein (Protein of unknown function, DUF593);(source:Araport11)	Other	N/A	N/A	N/A	Other	Other	N/A	N/A	Other	N/A	Signal Peptide	Mitochondria	ER	S	N/A	N/A	N/A						-	-
AT1G08810	myb domain protein 60	AXX17_At1g08630	A0A178WD25	MYB DOMAIN PROTEIN 60 (AtMYB60);MYB DOMAIN PROTEIN 60 (MYB60)	putative transcription factor of the R2R3-MYB gene family. Transcript increases under conditions that promote stomatal opening (white and blue light, abi1-1 mutation) and decreases under conditions that trigger stomatal closure (ABA, desiccation, darkness), with the exception of elevated CO2. Expressed exclusively in guard cells of all tissues. It is required for light-induced opening of stomata.…	Other	N/A	N/A	N/A	N/A	Other	N/A	Other	N/A	N/A	Other	N/A	N/A	N/A	N/A	N/A	N/A						-	-
AT1G08820	vamp/synaptobrevin-associated protein 27-2	AXX17_At1g08640	A0A178WBB7	VAMP/SYNAPTOBREVIN-ASSOCIATED PROTEIN 27-2 (VAP27-2)	Encodes VAP33-like protein that interacts with cowpea mosaic virus protein 60K. Is a SNARE-like protein that may be involved in vesicular transport to or from the ER.	Other	N/A	Other	N/A	Other	Other	N/A	N/A	N/A	Other	Chloroplast Transit Peptide	Nucleus	N/A	N/A	N/A	N/A	N/A						AT1G01910,AT1G07670,AT1G05570,AT5G66020,AT1G49340,AT1G59820,AT2G40360,AT2G45200,AT2G46520,AT3G55380,AT4G26840,AT5G04540,AT5G05010,AT5G10260,AT5G40820,AT5G52640,AT2G13680,AT4G12460,AT4G22540,AT4G38630,AT4G39800,AT1G13170,AT2G22240,AT3G51460,AT3G46460,AT1G13210,AT1G10130,AT2G22290,AT2G44610,AT3G48750	-
AT1G08830	copper/zinc superoxide dismutase 1	CSD1	P24704	COPPER/ZINC SUPEROXIDE DISMUTASE 1 (CSD1);SUPEROXIDE DISMUTASE 1 (SOD1);SUPEROXIDE DISMUTASE 1 (ATSOD1)	Encodes a cytosolic copper/zinc superoxide dismutase CSD1 that can detoxify superoxide radicals. Its expression is affected by miR398-directed mRNA cleavage. Regulated by biotic and abiotic stress. Activation of CSD1 in the cytoplasm involves both a CCS-dependent and -independent pathway.	Other	N/A	N/A	Other	Mitochondria	Other	N/A	Other	Other	N/A	Other	N/A	N/A	N/A	N/A	N/A	N/A						AT1G04730,AT1G66410,AT1G09080,AT1G12520,AT4G03430,AT3G25230,AT1G17130,AT4G26840,AT2G45290,AT3G10920,AT4G39830,AT1G10130,AT3G02470,AT4G30870,AT4G25120,AT3G42660,AT3G07120,AT2G44580,AT5G26680,AT4G05190,AT3G25100,AT1G10930,AT5G57450,AT5G54260,AT5G22750,AT5G20850,AT3G47690,AT3G19210,AT2G31970,AT1G55255,AT1G14400,AT5G06410,AT5G65720,AT3G01020	-
AT1G08840	DNA replication helicase putative			JING HE SHENG 1 (JHS1);EMBRYO DEFECTIVE 2411 (emb2411)	Encodes a homolog of human and yeast DNA2. Mutants have increased sensitivity to DNA damage stress.	Other	N/A	N/A	N/A	Other	Plastid	N/A	Other	N/A	N/A	Mitochondrial Transit Peptide	N/A	N/A	C	N/A	N/A	N/A						AT1G08130,AT1G80070,AT2G06510,AT3G06460,AT3G28730,AT3G48750,AT4G10710,AT5G26680,AT5G63960,AT1G10930,AT1G12520,AT1G18090,AT1G24290,AT1G50030,AT1G61040,AT1G66740,AT1G68310,AT2G02760,AT2G24490,AT2G25100,AT2G28190,AT2G31970,AT2G43790,AT2G44950,AT3G02820,AT3G21060,AT3G42660,AT4G25120,AT5G20850,AT5G40820,AT5G41700,AT5G54260,AT5G63920,AT5G65180,AT2G42120,AT4G10670,AT1G35940	-
AT1G08845	Ribosomal L18p/L5e family protein	At1g08845	F4HXR7	HEARTSTOPPER (HES)	Ribosomal L18p/L5e family protein;(source:Araport11)	Unknown	N/A	N/A	N/A	N/A	Mitochondria	N/A	Other	N/A	N/A	Mitochondrial Transit Peptide	Mitochondria	mitochondrial	M	N/A	N/A	N/A						-	-
AT1G08860	Calcium-dependent phospholipid-binding Copine family protein	BON3	Q5XQC7	BONZAI 3 (BON3)	Encodes a copine-like protein, which is a member of a newly identified class of calcium-dependent, phospholipid binding proteins that are present in a wide range of organisms. Overexpression of this gene suppresses bon1-1 phenotypes. Double mutant analyses with bon1-1 suggest that BON1 and BON3 have overlapping functions in maintaining cellular homeostasis and inhibiting cell death.	Unknown	N/A	N/A	N/A	N/A	Other	N/A	Mitochondria	N/A	N/A	Mitochondrial Transit Peptide	N/A	N/A	N/A	N/A	N/A	N/A						-	-
AT1G08880	Histone superfamily protein	AXX17_At1g08690	A0A178W8H7	HISTONE H2A 5 (HTA5);GAMMA HISTONE VARIANT H2AX (GAMMA-H2AX);GAMMA H2AX (G-H2AX); (H2AXA)	Encodes HTA5, a histone H2A protein. H2AX is a meiosis-specific isoform of histone H2A. Upon DSB formation, rapid accumulation of phosphorylated H2AX (&#947;-H2AX) occurs around the break site. _x0001_H2AX foci accumulate in early G2. Immunolocalization studies in spread preparations of wild-type meiocytes at G2/early leptotene revealed the accumulation of numerous rather diffuse &#947;-H2AX foci…	Other	N/A	Other	Other	Plastid	Other	N/A	Other	Other	N/A	Mitochondrial Transit Peptide	Nucleus	N/A	C	N/A	N/A	N/A						AT1G08260,AT1G03475,AT1G07370,AT1G07660,AT1G07790,AT1G15440,AT1G15780,AT1G16970,AT1G26170,AT1G31660,AT1G43860,AT1G52740,AT1G54390,AT1G59890,AT2G03870,AT2G06040,AT2G16950,AT2G37470,AT2G37560,AT2G42500,AT2G45300,AT3G06670,AT3G10050,AT3G12380,AT3G13445,AT3G13920,AT3G22845,AT3G23890,AT3G46320,AT3G49470,AT3G54610,AT3G56570,AT3G57300,AT4G22140,AT4G22540,AT4G26110,AT4G26720,AT5G08180,AT5G09740,AT5G10270…	-
AT1G08890	Major facilitator superfamily protein	SUGTL4	Q9SCW7		Major facilitator superfamily protein;(source:Araport11)	Plastid	N/A	Plastid	Other	Plastid	Other	Plastid	N/A	Other	N/A	Other	N/A	N/A	N/A	No	N/A	N/A						AT1G17745	AT1G17745
AT1G08900	Major facilitator superfamily protein	SUGTL3	Q4F7G0		Major facilitator superfamily protein;(source:Araport11)	Other	N/A	N/A	Other	N/A	Other	N/A	N/A	Other	N/A	Other	N/A	N/A	N/A	N/A	N/A	N/A						-	-
AT1G08910	zinc ion binding;zinc ion binding			EMBRYO DEFECTIVE 3001 (EMB3001);PROTEIN INHIBITOR OF ACTIVATED STAT LIKE 1 (PIAL1)	Encodes an SP-RING domain containing protein that functions in sumolaytion and is involved in positive regulation of sulfur metabolism and stress response.	Other	N/A	N/A	N/A	N/A	Other	N/A	Other	Other	N/A	Other	N/A	possibly mitochondrial	N/A	N/A	N/A	N/A						AT1G01620,AT1G52500,AT1G72730,AT2G29190,AT2G46650,AT3G62870,AT4G15900,AT4G16360,AT4G21480,AT4G39100,AT2G03890,AT2G14580,AT2G36260,AT3G47520,AT4G14670,AT4G31990,AT4G39160,AT5G42720,AT2G47620,AT3G57870,AT2G44150,AT4G26840,AT3G06910,AT4G25120	-
AT1G08920	ERD (early response to dehydration) six-like 1			ERD (EARLY RESPONSE TO DEHYDRATION) SIX-LIKE 1 (ESL1)	Encodes ESL1, a transporter for monosaccharides.	Other	N/A	N/A	Other	Other	Other	N/A	N/A	Other	N/A	Other	N/A	N/A	N/A	N/A	N/A	N/A						-	-
AT1G08930	Major facilitator superfamily protein	AXX17_At1g08760	A0A178W9Q9	EARLY RESPONSE TO DEHYDRATION 6 (ERD6)	encodes a putative sucrose transporter whose gene expression is induced by dehydration and cold. The mRNA is cell-to-cell mobile.	Other	N/A	N/A	Other	Other	Other	N/A	N/A	Other	N/A	Other	N/A	N/A	N/A	N/A	N/A	N/A						-	-
AT1G08940	Phosphoglycerate mutase family protein	At1g08940	O04035		Phosphoglycerate mutase family protein;(source:Araport11)	Other	N/A	N/A	N/A	N/A	Other	N/A	Other	N/A	N/A	Other	N/A	N/A	N/A	N/A	N/A	N/A						AT1G08940,AT1G52500,AT1G60730,AT1G75290,AT1G80050,AT2G37670,AT2G48100,AT3G06470,AT3G21460,AT3G48150,AT3G59540,AT3G62870,AT4G10480,AT4G34270,AT5G51820	-
AT1G08960	cation exchanger 11	AXX17_At1g08780	A0A178W3U3	CATION EXCHANGER 11 (CAX11);ARABIDOPSIS THALIANA CATION CALCIUM EXCHANGER 5 (AtCXX5);CATION CALCIUM EXCHANGER 5 (CCX5);CATION EXCHANGER 11 (ATCAX11)	Encodes a member of the Potassium-dependent sodium-calcium exchanger like-family that localizes to the plasma membrane and nuclear periphery, and has a role in mediating high-af&#64257;nity K+ uptake and Na+ transport in yeast.	Other	N/A	N/A	N/A	Other	Other	N/A	N/A	Other	N/A	Signal Peptide	Nucleus	possibly plastid	S	N/A	N/A	N/A						-	-
AT1G08970	nuclear factor Y subunit C9	NFYC9	Q8L4B2	NUCLEAR FACTOR Y SUBUNIT C9 (NF-YC9);HEME ACTIVATED PROTEIN 5C (HAP5C)	Encodes a NUCLEAR FACTOR-Y C (NF-YC) homologue NF-YC9. NF-YC3., NF-YC4 and NF-YC9 redundantly modulate GA- and ABA-mediated seed germination.	Other	N/A	N/A	Other	Other	Other	Other	Plastid	Other	Other	Chloroplast Transit Peptide	N/A	N/A	N/A	N/A	N/A	N/A						AT1G08780,AT1G28050,AT5G15840,AT2G13570,AT1G17590,AT1G66410,AT3G22480,AT1G29990,AT1G09460	-
AT1G08980	amidase 1	AMI1	Q9FR37	AMIDASE-LIKE PROTEIN 1 (ATAMI1);AMIDASE 1 (AMI1);TRANSLOCON AT THE OUTER MEMBRANE OF CHLOROPLASTS 64-I (TOC64-I);ARABIDOPSIS THALIANA TRANSLOCON AT THE OUTER MEMBRANE OF CHLOROPLASTS 64-I (ATTOC64-I)	Encodes an enzyme with similarity to bacterial acylamidohydrolases and exhibits indole-3-acetamide amidohydrolase activity in vitro. This enzyme may be involved in the in vivo biosynthesis of indole-acetic acid from indole-3-acetamide, a native metabolite of A. thaliana. It appears to exist as a monomer.	Other	Other	N/A	N/A	Other	Other	Plastid	Other	Other	N/A	Chloroplast Transit Peptide	N/A	N/A	N/A	N/A	N/A	N/A						-	-
AT1G08985	AP2/B3-like transcriptional factor family protein	At1g08985	Q8GWU1		AP2/B3-like transcriptional factor family protein;(source:Araport11)	Other	N/A	N/A	N/A	N/A	Other	N/A	Other	N/A	N/A	Other	N/A	N/A	N/A	N/A	N/A	N/A						-	-
AT1G08990	plant glycogenin-like starch initiation protein 5	GUX5	F4HZC3	GLUCURONIC ACID SUBSTITUTION OF XYLAN 5 (GUX5);PLANT GLYCOGENIN-LIKE STARCH INITIATION PROTEIN 5 (PGSIP5)	plant glycogenin-like starch initiation protein 5;(source:Araport11)	Other	N/A	N/A	N/A	Other	Other	N/A	Plastid	N/A	N/A	Signal Peptide	Mitochondria	ER	S	N/A	N/A	N/A						AT1G08990,AT1G16980	-
AT1G09000	NPK1-related protein kinase 1	ANP1	O22040	NPK1-RELATED PROTEIN KINASE 1 (ANP1);NPK1-RELATED PROTEIN KINASE 1 (NP1);MAP KINASE KINASE KINASE 1 (MAPKKK1)	NPK1-related protein kinase 1S	Other	N/A	N/A	N/A	N/A	Other	N/A	Mitochondria	Other	N/A	Other	Nucleus	N/A	N/A	N/A	N/A	N/A						AT1G08780,AT1G09000,AT4G25630,AT2G39805,AT1G56110,AT5G40440,AT3G11910,AT2G29400,AT5G13780,AT1G80410,AT1G14400,AT1G09460,AT5G63840,AT5G23290,AT3G27000,AT2G44660,AT2G31970,AT2G30910,AT1G29990,AT1G24320,AT3G18430,AT1G54140,AT4G37870,AT1G20575	-
AT1G09010	glycoside hydrolase family 2 protein	EBM	Q75W54		glycoside hydrolase family 2 protein;(source:Araport11)	Other	N/A	Other	N/A	Other	Other	Other	Plastid	Other	N/A	Other	N/A	N/A	N/A	N/A	N/A	N/A						-	-
AT1G09020	homolog of yeast sucrose nonfermenting 4	SNF4	Q944A6	HOMOLOG OF YEAST SUCROSE NONFERMENTING 4 (SNF4); (KIN&#946;&#947;); (ATSNF4)	Component of the regulatory subunit of SNF1-related protein kinase. As part of the regulatory complex it binds maltose which promotes kinase activity.	Other	N/A	N/A	N/A	Other	Other	N/A	Other	N/A	N/A	Mitochondrial Transit Peptide	N/A	N/A	M	N/A	N/A	N/A						AT1G06790,AT1G08780,AT1G09020,AT3G01090,AT3G29160,AT1G76490,AT4G16360,AT1G49540,AT1G49980,AT1G52740,AT1G60620,AT1G67490,AT1G72050,AT1G73820,AT1G78580,AT3G13445,AT3G18520,AT3G26020,AT3G49650,AT3G57660,AT4G18040,AT4G21010,AT5G10260,AT5G19680,AT5G21170,AT5G23250,AT5G41880,AT5G42000,AT5G51940,AT5G52640,AT5G55310,AT5G59140,AT5G60550,AT1G55750,AT2G45300,AT3G02520,AT3G29320,AT5G57300,AT5G67320,AT5G44740…	-
AT1G09030	nuclear factor Y subunit B4	NFYB4	O04027	NUCLEAR FACTOR Y SUBUNIT B4 (NF-YB4)	nuclear factor Y, subunit B4;(source:Araport11)	Other	N/A	N/A	Other	N/A	Other	N/A	Other	Other	N/A	Other	N/A	N/A	N/A	N/A	N/A	N/A						AT3G59220	-
AT1G09040	unknown protein				arginine-glutamic acid dipeptide repeat protein;(source:Araport11)	Other	N/A	N/A	N/A	N/A	Other	N/A	Other	N/A	N/A	Other	Nucleus	N/A	N/A	N/A	N/A	N/A						-	-
AT1G09050	Arginine-glutamic acid dipeptide repeat protein	At1g09050	Q8RX35		arginine-glutamic acid dipeptide repeat protein;(source:Araport11)	Unknown	N/A	N/A	N/A	N/A	Other	N/A	Plastid	N/A	N/A	Other	Nucleus	N/A	N/A	N/A	N/A	N/A						-	-
AT1G09060	Zinc finger RING-type;Transcription factor jumonji/aspartyl beta-hydroxylase	At1g09060	F4HZD1	(JMJ24)	JMJ24 is a nuclear localized JmjC domain containing protein. It has been shown to bind to transcribed regions AtSN1 and solo LTR and the promoter of SDC. JMJ24 appears to regulate basal levels of transcription of silenced loci in part by controlling methylation in heterochromatic regions.	Other	N/A	N/A	N/A	N/A	Other	N/A	Other	N/A	N/A	Other	Nucleus	N/A	N/A	N/A	N/A	N/A						AT2G14120,AT2G20280,AT2G29690,AT2G38600,AT2G39290,AT3G45280,AT3G59790,AT5G23900,AT5G54840,AT5G66360,AT1G34580,AT1G79910,AT2G35390,AT2G37790,AT3G47960,AT4G01840,AT4G17190,AT4G17730,AT5G13150	-
AT1G09070	soybean gene regulated by cold-2	SRC2	O04023	SOYBEAN GENE REGULATED BY COLD-2 (SRC2); (ATSRC2);SOYBEAN GENE REGULATED BY COLD-2 ((AT)SRC2)	SRC2 specifically binds the peptide PIEPPPHH, and moves from ER to a vacuole fraction where it gets internalized. Involved in Protein Storage Vacuole targeting. The mRNA is cell-to-cell mobile.	Other	N/A	Other	N/A	Other	Other	N/A	N/A	Other	Other	Other	Nucleus	N/A	N/A	N/A	N/A	N/A						AT3G60600,AT1G61290,AT5G08080	-
AT1G09080	Heat shock protein 70 (Hsp 70) family protein	MED37B	Q8H1B3	BINDING PROTEIN 3 (BIP3)	Heat shock protein 70 (Hsp 70) family protein;(source:Araport11)	Other	N/A	N/A	N/A	Other	Other	N/A	N/A	Other	Other	Mitochondrial Transit Peptide	Nucleus	possibly ER	S	N/A	N/A	N/A						AT1G08880,AT1G08830,AT1G05520,AT1G09080,AT4G26840,AT3G07680,AT2G39770,AT5G17270,AT4G33150,AT4G19490,AT2G43750,AT1G71270,AT1G50500,AT1G18830,AT2G17520,AT1G79940,AT1G18260,AT2G33735,AT5G23630,AT2G39630,AT2G22425,AT1G24320,AT5G63840,AT1G09210,AT5G66680,AT1G29310	-
AT1G09090	respiratory burst oxidase homolog B	RBOHB	Q9SBI0	RESPIRATORY BURST OXIDASE HOMOLOG B (RBOHB);RESPIRATORY BURST OXIDASE HOMOLOG B (ATRBOHB)	NADPH-oxidase AtrbohB plays a role in seed after-ripening. Major producer of superoxide in germinating seeds. AtrbohB pre-mRNA is alternatively spliced in seeds in a hormonally and developmentally regulated manner. ABA caused accumulation of AtrbohB-? mRNA and prevented prevented AtrbohB-a mRNA expression in fresh seeds.	Other	N/A	N/A	Other	N/A	Other	N/A	N/A	Other	N/A	Other	N/A	N/A	N/A	N/A	N/A	N/A						-	-
AT1G09100	26S proteasome AAA-ATPase subunit RPT5B	RPT5B	O04019	26S PROTEASOME AAA-ATPASE SUBUNIT RPT5B (RPT5B)	Encodes RPT5b (Regulatory Particle 5b), one of the six AAA-ATPases of the proteasome regulatory particle. Essential for gametophyte development. In Arabidopsis, the RPT5 subunit is encoded by two highly homologous genes, RPT5a and RPT5b. RPT5a and RPT5b show accession-dependent functional redundancy. In Wassilewskija (Ws) accession: mutant alleles of RPT5a displayed 50% pollen lethality, indicati…	Other	Other	Other	Other	Other	Other	N/A	Other	Other	N/A	Other	N/A	N/A	N/A	N/A	N/A	N/A						AT1G04810,AT4G29130,AT3G22630,AT1G64750,AT5G23540,AT5G19990,AT5G09900,AT4G38630,AT4G24820,AT4G19006,AT3G11270,AT2G20580,AT2G20140,AT2G03430,AT1G51710,AT1G29150,AT1G16190,AT1G80410,AT5G58290,AT5G19820,AT5G17270,AT1G64520,AT1G55520,AT1G53750,AT1G30820,AT2G17190,AT1G16470,AT5G57950,AT4G21660,AT3G55070,AT3G03960,AT1G45000	-
AT1G09130	ATP-dependent caseinolytic (Clp) protease/crotonase family protein	At1g09130	F4HZE0		ATP-dependent caseinolytic (Clp) protease/crotonase family protein;(source:Araport11)	Dual	Plastid	Dual	Plastid	Dual	Plastid	Dual	Other	N/A	Other	Chloroplast Transit Peptide	Dual	plastid	C	Plastid	CLP		1YG6	NA	Escherichia coli	NA	NA	ATCG00670	ATCG00670
AT1G09140	SERINE-ARGININE PROTEIN 30	SR30	Q9XFR5	SERINE-ARGININE PROTEIN 30 (ATSRP30);SERINE/ARGININE-RICH PROTEIN SPLICING FACTOR 30 (At-SR30);SERINE/ARGININE-RICH PROTEIN SPLICING FACTOR 30 (SR30)	Encodes a serine-arginine rich RNA binding protein involved in regulation of splicing (including splicing of itself). Exists as 3 alternative spliced forms that are differentially expressed. AT1G09140.1 predominantly accumulates in the cytosol in light grown plants.Barta et al (2010) have proposed a nomenclature for Serine/Arginine-Rich Protein Splicing Factors (SR proteins): Plant Cell. 2010, 22…	Other	N/A	N/A	N/A	Other	Other	N/A	Plastid	Other	Other	Other	N/A	N/A	N/A	N/A	N/A	N/A						AT2G37340,AT1G53720	-
AT1G09150	pseudouridine synthase and archaeosine transglycosylase (PUA) domain-containing protein	At1g09150	Q8L7N2		pseudouridine synthase and archaeosine transglycosylase (PUA) domain-containing protein;(source:Araport11)	Other	N/A	N/A	N/A	Other	Other	N/A	Mitochondria	N/A	N/A	Other	N/A	N/A	N/A	N/A	N/A	N/A						AT1G03280,AT1G02120,AT4G28360,AT5G11160,AT2G16950,AT5G11900,AT1G29990,AT5G52640,AT2G17360,AT3G53870,AT5G20290,AT2G31610,AT4G12440	-
AT1G09155	phloem protein 2-B15	PP2B15	O80494	PHLOEM PROTEIN 2-B15 (AtPP2-B15);PHLOEM PROTEIN 2-B15 (PP2-B15)	phloem protein 2-B15;(source:Araport11)	Other	N/A	N/A	N/A	N/A	Other	N/A	Other	N/A	N/A	Signal Peptide	N/A	possibly plastid	S	N/A	N/A	N/A						-	-
AT1G09157	Protein of unknown function (DUF679)	DMP8	O80493	DUF679 DOMAIN MEMBRANE PROTEIN 8 (DMP8)	transmembrane protein, putative (DUF679);(source:Araport11)	Unknown	N/A	N/A	N/A	N/A	Other	N/A	N/A	N/A	N/A	Other	Nucleus	N/A	C	N/A	N/A	N/A						-	-
AT1G09160	Protein phosphatase 2C family protein	At1g09160	O80492		Protein phosphatase 2C family protein;(source:Araport11)	Other	N/A	Other	N/A	Other	Mitochondria	N/A	Plastid	Other	N/A	Other	Nucleus	N/A	M	N/A	N/A	N/A						-	-
AT1G09170	P-loop nucleoside triphosphate hydrolases superfamily protein with CH (Calponin Homology) domain				P-loop nucleoside triphosphate hydrolases superfamily protein with CH (Calponin Homology) domain-containing protein;(source:Araport11)	Other	N/A	N/A	N/A	N/A	Other	N/A	Plastid	Other	N/A	Other	N/A	N/A	N/A	N/A	N/A	N/A						-	-
AT1G09176	T12M4.13 protein	T12M4.13	O80490		transmembrane protein;(source:Araport11)	Other	N/A	N/A	N/A	N/A	Other	N/A	N/A	Other	N/A	Signal Peptide	Mitochondria	ER	S	N/A	N/A	N/A						-	-
AT1G09180	secretion-associated RAS super family 1	ATSAR1	O80489	SECRETION-ASSOCIATED RAS 1 (ATSAR1);SECRETION-ASSOCIATED RAS SUPER FAMILY 1 (SARA1A);SECRETION-ASSOCIATED RAS SUPER FAMILY 1 (ATSARA1A)	A member of ARF-like GTPase family. A thaliana has 21 members, in two subfamilies, ARF and ARF-like (ARL) GTPases.	Plastid	N/A	Plastid	N/A	Plastid	Other	Plastid	Plastid	N/A	N/A	Other	N/A	ER	S	No	N/A	N/A						AT1G05520,AT3G21700,AT1G09580,AT1G22200,AT1G11890,AT3G24350,AT2G01470,AT3G44340,AT1G18260,AT3G22630,AT1G56450,AT3G55200,AT1G12340,AT1G71270	AT3G21700,AT3G55200
AT1G09190	Tetratricopeptide repeat (TPR)-like superfamily protein	PCMP-E70	O80488		Tetratricopeptide repeat (TPR)-like superfamily protein;(source:Araport11)	Mitochondria	N/A	N/A	N/A	N/A	Other	N/A	Plastid	Mitochondria	N/A	Other	N/A	N/A	M	Mitochondria	PPR		NA	NA	NA	NA	NA	-	-
AT1G09195					Ppx-GppA phosphatase;(source:Araport11)	Unknown	N/A	N/A	N/A	N/A	Mitochondria	N/A	N/A	N/A	N/A	Mitochondrial Transit Peptide	Mitochondria	mitochondrial	M	N/A	N/A	N/A						AT5G64300	-
AT1G09200	Histone superfamily protein		A0A178WG20	HISTONE 3.1 (H3.1)	Histone superfamily protein;(source:Araport11)	Other	Other	N/A	Other	Dual	Other	N/A	Other	Other	N/A	Mitochondrial Transit Peptide	Mitochondria	N/A	C	N/A	N/A	N/A						AT1G04950,AT1G07790,AT1G06230,AT1G08880,AT1G07660,AT3G07740,AT3G57300,AT1G52740,AT5G27740,AT5G58230,AT4G10670,AT1G15870,AT1G66740,AT2G19480,AT3G28730,AT1G16970,AT5G64270,AT5G56740,AT2G47620,AT5G19820,AT2G27470,AT2G23080,AT1G19480,AT4G27640,AT3G44530,AT1G65470,AT3G54610,AT1G14400,AT3G01090,AT2G25880,AT5G09740,AT1G50370,AT5G08565,AT2G34210,AT1G63210,AT5G50320,AT1G49540,AT5G09860,AT4G38130,AT3G06010…	-
AT1G09210	calreticulin 1b	CRT2	Q38858	CALRETICULIN 1B (CRT1b);CALRETICULIN 2 (CRT2); (AtCRT1b)	Encodes one of three Arabidopsis calreticulins.Post-transcriptionally regulates together with CRT1 VAMP721/722 levels under ER stress.	Mitochondria	Other	Mitochondria	Other	Dual	Other	Mitochondria	N/A	Other	Mitochondria	Signal Peptide	N/A	ER	S	No	N/A	N/A						AT1G07290,AT1G09080,AT5G66680,AT5G63840,AT5G23630,AT4G01320,AT2G39630,AT2G18240,AT1G71270,AT1G57600,AT1G24320,AT1G16560,AT1G09460,AT5G08470,AT3G44110,AT2G07675	AT2G07675
AT1G09220	Pentatricopeptide repeat (PPR) superfamily protein	PCMP-E25	Q680Z7		Pentatricopeptide repeat (PPR) superfamily protein;(source:Araport11)	Mitochondria	N/A	N/A	Mitochondria	N/A	Mitochondria	N/A	Plastid	Mitochondria	N/A	Mitochondrial Transit Peptide	Mitochondria	mitochondrial	M	Mitochondria	PPR		NA	NA	NA	NA	NA	-	-
AT1G09230	RNA-binding (RRM/RBD/RNP motifs) family protein	SNRNP65	Q8RWV8	U11/U12-65K (U11/U12-65K)	Encodes a U12-type spliceosomal protein that is an indispensible component of the minor spliceosome and plays a crucial role in U12 intron splicing and plant development.	Other	N/A	N/A	N/A	N/A	Other	N/A	Other	N/A	N/A	Other	Nucleus	N/A	N/A	N/A	N/A	N/A						AT1G18540,AT1G74050,AT3G02820,AT5G13680,AT1G21065,AT2G37270,AT3G02530,AT3G11940,AT3G59370,AT5G16070,AT5G26360,AT1G74060,AT4G29020	-
AT1G09240	nicotianamine synthase 3	NAS3	O80483	ARABIDOPSIS THALIANA NICOTIANAMINE SYNTHASE 3 (ATNAS3);NICOTIANAMINE SYNTHASE 3 (NAS3)	Encodes a nicotianamine synthase.	Other	N/A	N/A	N/A	Other	Other	N/A	Other	Other	N/A	Other	N/A	N/A	N/A	N/A	N/A	N/A						-	-
AT1G09245	Plant self-incompatibility protein S1 family	SPH14	Q8GX02		Plant self-incompatibility protein S1 family;(source:Araport11)	Unknown	N/A	N/A	N/A	N/A	Other	N/A	Plastid	N/A	N/A	Signal Peptide	Nucleus	ER	S	N/A	N/A	N/A						-	-
AT1G09250	basic helix-loop-helix (bHLH) DNA-binding superfamily protein	BHLH149	O80482	ATBS1 INTERACTING FACTOR 4 (AIF4)	basic helix-loop-helix (bHLH) DNA-binding superfamily protein;(source:Araport11)	Other	N/A	N/A	Other	Other	Other	N/A	Other	Other	N/A	Other	Nucleus	N/A	C	N/A	N/A	N/A						-	-
AT1G09260	Chaperone DnaJ-domain superfamily protein	At1g09260	O80481		Chaperone DnaJ-domain superfamily protein;(source:Araport11)	Other	N/A	N/A	N/A	Plastid	Other	N/A	Other	N/A	N/A	Other	N/A	N/A	N/A	N/A	N/A	N/A						-	-
AT1G09270	importin alpha isoform 4	IMPA4	O80480	IMPORTIN ALPHA ISOFORM 4 (IMPA-4)	Protein interacts with Agrobacterium proteins VirD2 and VirE2.	Other	N/A	N/A	N/A	Other	Other	N/A	Other	N/A	N/A	Other	Nucleus	N/A	N/A	N/A	N/A	N/A						AT1G04750,AT1G09270,AT2G14170,AT2G38280,AT2G46520,AT5G41770,AT5G47700,AT3G03740,AT5G53480,AT1G15440,AT1G15960,AT1G26140,AT1G72560,AT1G80500,AT2G05630,AT2G13620,AT2G21540,AT2G23070,AT2G30160,AT2G37420,AT2G38880,AT3G05960,AT3G20970,AT3G44590,AT3G47520,AT3G59020,AT3G63490,AT4G02450,AT4G04700,AT4G21800,AT4G26600,AT4G26970,AT4G39200,AT5G01390,AT5G01430,AT5G02730,AT5G09660,AT5G14060,AT5G14850,AT5G24840…	-
AT1G09280	Rhodanese-like domain-containing protein 6	STR6	Q94AC1		rhodanese-like domain protein;(source:Araport11)	Other	N/A	N/A	N/A	N/A	Other	N/A	Other	Plastid	N/A	Other	N/A	N/A	N/A	N/A	N/A	N/A						-	-
AT1G09290	Uncharacterized protein At1g09290 (Fragment)	At1g09290	Q7XBQ8		hypothetical protein;(source:Araport11)	Other	N/A	N/A	N/A	N/A	Other	N/A	Other	N/A	N/A	Other	N/A	N/A	N/A	N/A	N/A	N/A						-	-
AT1G09300	Metallopeptidase M24 family protein	ICP55	F4HZG9	(ATICP55)	Encodes a mitochondrial protease ICP55. Alters the stability of proteins by removal of a single amino acid from their sequence.	Mitochondria	Mitochondria	N/A	N/A	Mitochondria	Mitochondria	N/A	Other	Other	N/A	Mitochondrial Transit Peptide	Mitochondria	mitochondrial	M	No	N/A	N/A						AT1G63680,AT1G29900,AT5G63680,AT2G06510,AT3G06483,AT4G30870,AT5G63400,AT5G50370,AT1G17745,AT1G60170	AT3G06483,AT5G63400,AT5G50370
AT1G09310	Protein of unknown function DUF538	At1g09310	Q9ZPZ4		plant/protein (Protein of unknown function, DUF538);(source:Araport11)	Other	N/A	N/A	N/A	Plastid	Other	N/A	Other	N/A	N/A	Other	N/A	N/A	N/A	N/A	N/A	N/A						AT5G42980	-
AT1G09320	agenet domain-containing protein	At1g09320	Q500V5	ONE AGENET DOMAIN-CONTAINING PROTEIN (ADCP1);AGENET DOMAIN (AGD)-CONTAINING P1 (AGDP1)	Heterochromatin-binding protein which can bind to three H3K9me2 tails. Preferentially binds to long TEs. Required for transcriptional silencing, non-CG DNA methylation, and H3K9 dimethylation at some loci.	Unknown	N/A	N/A	N/A	N/A	Mitochondria	N/A	Other	N/A	N/A	Mitochondrial Transit Peptide	Dual	mitochondrial	C	N/A	N/A	N/A						-	-
AT1G09330	Golgi apparatus membrane protein-like protein ECHIDNA	ECH	Q8LEK2	ECHIDNA (ECH)	golgi apparatus membrane protein-like protein ECHIDNA protein;(source:Araport11)	Other	N/A	N/A	Other	Other	Other	N/A	N/A	N/A	N/A	Chloroplast Transit Peptide	N/A	N/A	N/A	N/A	N/A	N/A						AT3G05710,AT5G19910,AT5G27490,AT5G52640,AT5G66680,AT2G39805,AT2G18840,AT2G37190,AT1G65290	-
AT1G09340	chloroplast RNA binding			CRUCIFERIN B (CRB);HETEROGLYCAN-INTERACTING PROTEIN 1.3 (HIP1.3);CHLOROPLAST STEM-LOOP BINDING PROTEIN OF 41 KDA (CSP41B);CHLOROPLAST RNA BINDING (CRB)	Encodes CHLOROPLAST RNA BINDING (CRB), a putative RNA-binding protein. CRB is important for the proper functioning of the chloroplast. Mutations in CRB also affects the circadian system, altering the expression of both oscillator and output genes. The mRNA is cell-to-cell mobile.	Plastid	Plastid	Plastid	Plastid	Plastid	Plastid	Plastid	Plastid	Other	N/A	Mitochondrial Transit Peptide	N/A	N/A	N/A	No	N/A	N/A						-	-
AT1G09350	galactinol synthase 3	AT1G09350	W8PVD7	GALACTINOL SYNTHASE 3 (GolS3);GALACTINOL SYNTHASE 3 (AtGolS3)	Predicted to encode a galactinol synthase	Other	N/A	N/A	N/A	N/A	Other	N/A	Other	N/A	N/A	Other	N/A	N/A	N/A	N/A	N/A	N/A						-	-
AT1G09360	Plant invertase/pectin methylesterase inhibitor superfamily protein	At1g09360	O80519		Plant invertase/pectin methylesterase inhibitor superfamily protein;(source:Araport11)	Other	N/A	N/A	N/A	N/A	Other	N/A	Other	N/A	N/A	Other	N/A	possibly ER	N/A	N/A	N/A	N/A						-	-
AT1G09370	Plant invertase/pectin methylesterase inhibitor superfamily protein				Plant invertase/pectin methylesterase inhibitor superfamily protein;(source:Araport11)	Other	N/A	N/A	N/A	N/A	Other	N/A	Other	N/A	N/A	Signal Peptide	N/A	ER	S	N/A	N/A	N/A						-	-
AT1G09380	nodulin MtN21 /EamA-like transporter family protein	At1g09380	Q8GXB4	USUALLY MULTIPLE ACIDS MOVE IN AND OUT TRANSPORTERS 25 (UMAMIT25)	nodulin MtN21-like transporter family protein	Unknown	N/A	N/A	N/A	N/A	Other	N/A	N/A	N/A	N/A	Signal Peptide	N/A	ER	S	N/A	N/A	N/A						-	-
AT1G09390	GDSL-like Lipase/Acylhydrolase superfamily protein	At1g09390	O80522		GDSL-motif esterase/acyltransferase/lipase. Enzyme group with broad substrate specificity that may catalyze acyltransfer or hydrolase reactions with lipid and non-lipid substrates.	Plastid	N/A	Plastid	Other	Plastid	Other	Plastid	Other	Other	N/A	Signal Peptide	N/A	ER	S	No	N/A	N/A						-	-
AT1G09400	FMN-linked oxidoreductases superfamily protein	At1g09400	Q8GYA3		FMN-linked oxidoreductases superfamily protein;(source:Araport11)	Unknown	N/A	N/A	N/A	N/A	Mitochondria	N/A	Other	N/A	N/A	Mitochondrial Transit Peptide	N/A	possibly mitochondrial	M	N/A	N/A	N/A						-	-
AT1G09410	pentatricopeptide (PPR) repeat-containing protein	PCMP-H18	Q56XI1		pentatricopeptide (PPR) repeat-containing protein;(source:Araport11)	Mitochondria	N/A	N/A	N/A	N/A	Mitochondria	N/A	Other	Mitochondria	N/A	Mitochondrial Transit Peptide	Mitochondria	possibly mitochondrial	M	Mitochondria	PPR		NA	NA	NA	NA	NA	-	-
AT1G09415	NIM1-interacting 3	NIMIN-3	Q9FNZ4	NIM1-INTERACTING 3 (NIMIN-3)	encodes a kinase that physically interacts with NPR1/NIM1	Other	N/A	N/A	N/A	N/A	Other	N/A	Other	N/A	N/A	Other	Nucleus	N/A	N/A	N/A	N/A	N/A						AT1G64280	-
AT1G09420	glucose-6-phosphate dehydrogenase 4	G6PD4	F4I0Y8	GLUCOSE-6-PHOSPHATE DEHYDROGENASE 4 (G6PD4)	Encodes a protein similar to glucose-6-phosphate dehydrogenase but, based on amino acid differences in the active site and lack of activity, does not encode a functional G6PDH. The amino acid sequence for the consensus sequence of the G6PDH active site (DHYLGKE) differs in three places in this protein. gc exon splice site at 20574 is based on protein alignment, and is not confirmed experimentally.	Plastid	N/A	N/A	Plastid	N/A	Plastid	N/A	Other	Plastid	N/A	Chloroplast Transit Peptide	Plastid	plastid	C	No	N/A	N/A						-	-
AT1G09430	ATP-citrate lyase A-3	ACLA-3	O80526	ATP-CITRATE LYASE A-3 (ACLA-3)	Encodes subunit A of the heteromeric enzyme ATP citrate lyase (ACL). In animals, ACL is encoded by a single gene; ACL in Arabidopsis is composed of two polypeptides, ACLA (encoded by 3 genes) and ACLB (encoded by 2 genes). The holoenzyme has an A(4)B(4)stoichiometry. Expression of both ACLA and ACLB but not of either of the subunits alone results in ACL activity.	Other	Other	N/A	N/A	Plastid	Other	N/A	Other	Other	N/A	Other	N/A	possibly mitochondrial	N/A	N/A	N/A	N/A						-	-
AT1G09440	Protein kinase superfamily protein	At1g09440	F4I0Z0		Protein kinase superfamily protein;(source:Araport11)	Other	N/A	N/A	N/A	Other	Other	N/A	N/A	N/A	N/A	Signal Peptide	Mitochondria	ER	S	N/A	N/A	N/A						-	-
AT1G09450	Protein kinase superfamily protein	HASPIN	O80528	(AtHaspin);HASPIN-RELATED GENE (Haspin)	Encodes a protein kinase that phosphorylates histone H3 at Thr3 and Thr11 and plays a role in mitotic cell division.	Other	N/A	N/A	N/A	Other	Other	N/A	Other	Other	N/A	Other	Nucleus	N/A	N/A	N/A	N/A	N/A						-	-
AT1G09460	Carbohydrate-binding X8 domain superfamily protein	At1g09460	F4I0Z2		Carbohydrate-binding X8 domain superfamily protein;(source:Araport11)	Unknown	N/A	N/A	N/A	N/A	Other	N/A	N/A	N/A	N/A	Signal Peptide	N/A	ER	S	N/A	N/A	N/A						AT1G03930,AT1G09210,AT1G03920,AT1G09000,AT1G08970,AT1G09580,AT5G27380,AT1G20090,AT2G19830,AT2G27600,AT1G26310,AT5G66680,AT5G63840,AT5G58000,AT5G52210,AT5G38460,AT5G27970,AT5G23630,AT5G17770,AT5G02410,AT4G19640,AT3G50860,AT3G46460,AT3G05710,AT3G05000,AT3G04080,AT2G45200,AT2G44660,AT2G39630,AT2G34770,AT2G30710,AT2G28850,AT2G18240,AT2G01320,AT1G71270,AT1G57600,AT1G48760,AT1G31780,AT1G24320,AT1G20575…	-
AT1G09470	Nuclear envelope-associated protein 3	NEAP3	Q4PT37	(ATNEAP3)	NEAP3 is a member of a small family containing coiled-coil domains, a nuclear localization signal and a C-terminal predicted transmembrane domain. It localizes to the nuclear periphery. Mutants have altered nuclear morphology and chromatin structure.	Other	N/A	N/A	N/A	N/A	Other	N/A	Other	N/A	N/A	Other	N/A	N/A	N/A	N/A	N/A	N/A						-	-
AT1G09480	NAD(P)-binding Rossmann-fold superfamily protein	At1g09480	F4I0Z5		similar to Eucalyptus gunnii alcohol dehydrogenase of unknown physiological function (GI:1143445), Vigna unguiculata (gi:1854445), NOT a cinnamyl-alcohol dehydrogenase The mRNA is cell-to-cell mobile.	Other	N/A	N/A	N/A	N/A	Other	N/A	Other	N/A	N/A	Other	Nucleus	N/A	N/A	N/A	N/A	N/A						AT2G19830	-
AT1G09483	unknown protein			(ATNEAP4)	myosin heavy chain, cardiac protein;(source:Araport11)	Other	N/A	N/A	N/A	N/A	Other	N/A	Other	N/A	N/A	Other	N/A	N/A	N/A	N/A	N/A	N/A						-	-
AT1G09490	NAD(P)-binding Rossmann-fold superfamily protein	At1g09490	O80532		similar to Eucalyptus gunnii alcohol dehydrogenase of unknown physiological function (GI:1143445), Vigna unguiculata (gi:1854445), NOT a cinnamyl-alcohol dehydrogenase; Location of EST gb:H37170, gb:H77227 and gb:AA605565	Other	N/A	N/A	N/A	N/A	Other	N/A	N/A	Other	N/A	Signal Peptide	Nucleus	N/A	S	N/A	N/A	N/A						-	-
AT1G09500	NAD(P)-binding Rossmann-fold superfamily protein	At1g09500	O80533		similar to Eucalyptus gunnii alcohol dehydrogenase of unknown physiological function (GI:1143445), Vigna unguiculata (gi:1854445), NOT a cinnamyl-alcohol dehydrogenase	Other	N/A	N/A	N/A	N/A	Other	N/A	Plastid	Other	N/A	Signal Peptide	Nucleus	N/A	S	N/A	N/A	N/A						-	-
AT1G09510	NAD(P)-binding Rossmann-fold superfamily protein	At1g09510	Q5PP57		similar to Eucalyptus gunnii alcohol dehydrogenase of unknown physiological function (GI:1143445), Vigna unguiculata (gi:1854445), NOT a cinnamyl-alcohol dehydrogenase	Unknown	N/A	N/A	N/A	N/A	Other	N/A	N/A	N/A	N/A	Signal Peptide	Nucleus	N/A	N/A	N/A	N/A	N/A						-	-
AT1G09520	At1g09520/F14J9_18	At1g09520	O80535		hypothetical protein;(source:Araport11)	Other	N/A	N/A	N/A	Other	Other	N/A	Other	N/A	N/A	Other	Plastid	N/A	C	N/A	N/A	N/A						-	-
AT1G09530	phytochrome interacting factor 3	PIF3	O80536	PURPLE ACID PHOSPHATASE 3 (PAP3);PHYTOCHROME-ASSOCIATED PROTEIN 3 (PAP3);PHOTOCURRENT 1 (POC1);PHYTOCHROME INTERACTING FACTOR 3 (PIF3)	Transcription factor interacting with photoreceptors phyA and phyB. Forms a ternary complex in vitro with G-box element of the promoters of LHY, CCA1. Acts as a negative regulator of phyB signalling. It degrades rapidly after irradiation of dark grown seedlings in a process controlled by phytochromes. Does not play a significant role in controlling light input and function of the circadian clockw…	Other	Other	Other	Other	Other	Other	Other	Plastid	Other	Other	Other	Nucleus	N/A	N/A	N/A	N/A	N/A						AT1G02340,AT1G09530,AT1G09570,AT2G18790,AT3G59060,AT5G61380,AT5G02810	-
AT1G09540	myb domain protein 61	AXX17_At1g09470	A0A178WLE4	ARABIDOPSIS THALIANA MYB DOMAIN PROTEIN 61 (ATMYB61);MYB DOMAIN PROTEIN 61 (MYB61)	Encodes putative transcription factor. Mutants lack of mucilage extrusion from the seeds during imbibition. Reduced quantities of mucilage are deposited during the development of the seed coat epidermis in myb61 mutants. Expressed in guard cells,loss of function mutations show an increase in stomatal pore opening suggesting a role in ABA independent regulation of stomatal pore size.	Other	N/A	N/A	N/A	N/A	Other	N/A	Other	Other	N/A	Other	N/A	N/A	N/A	N/A	N/A	N/A						AT2G27600,AT5G26680,AT2G26695	-
AT1G09550	Pectinacetylesterase family protein	PAE1	F4I107	PECTIN ACETYLESTERASE 1 (ATPAE1)	Pectinacetylesterase family protein;(source:Araport11)	Unknown	N/A	N/A	N/A	N/A	Other	N/A	N/A	N/A	N/A	Mitochondrial Transit Peptide	N/A	ER	S	N/A	N/A	N/A						-	-
AT1G09560	germin-like protein 5	GLP4	P94014	PLASMODESMAL GERMIN-LIKE PROTEIN 1 (PDGLP1);GERMIN-LIKE PROTEIN 5 (GLP5)	Encodes a plasodesmata-located protein involved in regulating primary root growth by controlling phloem-mediated allocation of resources between the primary and lateral root meristems. The mRNA is cell-to-cell mobile.	Other	N/A	Other	Other	Other	Other	Other	Plastid	Other	N/A	Signal Peptide	N/A	ER	S	N/A	N/A	N/A						-	-
AT1G09570	phytochrome A			PHYTOCHROME A (PHYA);ELONGATED HYPOCOTYL 8 (HY8);FAR RED ELONGATED 1 (FRE1);FAR RED ELONGATED HYPOCOTYL 2 (FHY2)	Light-labile cytoplasmic red/far-red light photoreceptor involved in the regulation of photomorphogenesis. It exists in two inter-convertible forms: Pr and Pfr (active) and functions as a dimer.The N terminus carries a single tetrapyrrole chromophore, and the C terminus is involved in dimerization. It is the sole photoreceptor mediating the FR high irradiance response (HIR). Major regulator in re…	Other	N/A	Other	Other	Other	Other	Other	Plastid	Other	Other	Mitochondrial Transit Peptide	Nucleus	N/A	M	N/A	N/A	N/A						AT1G09530,AT1G02340,AT1G09570,AT2G02950,AT2G18790,AT2G20180,AT2G37678,AT5G02810,AT5G63310,AT2G37675,AT2G37680,AT2G42810,AT3G19980,AT5G02200	-
AT1G09575	Protein of unknown function (DUF607)	At1g09575	F4I111	MITOCHONDRIAL CALCIUM UPTAKE1 (MCU1)	Mitochondrial calcium channel.	Mitochondria	N/A	N/A	N/A	Mitochondria	Mitochondria	N/A	N/A	N/A	N/A	Mitochondrial Transit Peptide	Mitochondria	mitochondrial	M	No	N/A	N/A						-	-
AT1G09580	emp24/gp25L/p24 family/GOLD family protein	At1g09580	Q6IDL4		emp24/gp25L/p24 family/GOLD family protein;(source:Araport11)	Unknown	N/A	N/A	N/A	N/A	Other	N/A	N/A	N/A	N/A	Signal Peptide	N/A	ER	S	N/A	N/A	N/A						AT1G07660,AT1G09180,AT1G09460,AT1G05520,AT1G77210,AT2G14580,AT4G39180,AT5G10350,AT5G24840,AT3G07680,AT5G02530,AT1G52360,AT1G52600,AT1G56110,AT1G52740,AT5G14850,AT1G14010,AT1G45000,AT5G19990,AT3G24350,AT5G66680,AT5G27970,AT3G46460,AT3G22480,AT2G28850,AT2G17520,AT1G20575,AT1G12340,AT2G30050,AT3G44340,AT1G18830	-
AT1G09590	Translation protein SH3-like family protein	RPL21C	Q43291		Translation protein SH3-like family protein;(source:Araport11)	Plastid	Other	Plastid	N/A	Plastid	Other	Plastid	Other	Other	Other	Mitochondrial Transit Peptide	Nucleus	possibly mitochondrial	M	No	N/A	N/A						AT1G03530,AT2G19385,AT4G17620,AT4G26840,AT2G04660,AT3G61480	-
AT1G09600	Protein kinase superfamily protein	At1g09600	F4I114		Protein kinase superfamily protein;(source:Araport11)	Other	N/A	N/A	N/A	N/A	Other	Plastid	Other	Other	N/A	Other	Nucleus	N/A	N/A	N/A	N/A	N/A						AT3G22590,AT4G25340,AT5G23900	-
AT1G09610	Protein of unknown function (DUF579)	AXX17_At1g09550	A0A178W7U8	GLUCURONOXYLAN METHYLTRANSFERASE1 (GXM1);GLUCURONOXYLAN METHYLTRANSFERASE 3 (GXM3)	glucuronoxylan 4-O-methyltransferase-like protein (DUF579);(source:Araport11)	Other	N/A	N/A	N/A	Other	Other	N/A	N/A	Other	N/A	Signal Peptide	Mitochondria	ER	S	N/A	N/A	N/A						-	-
AT1G09620	ATP binding;leucine-tRNA ligases;aminoacyl-tRNA ligases;nucleotide binding;ATP binding;aminoacyl-tRNA ligases	At1g09620	F4I116		ATP binding/leucine-tRNA ligases/aminoacyl-tRNA ligase;(source:Araport11)	Dual	Other	Plastid	N/A	Mitochondria	Other	N/A	Other	N/A	N/A	Other	Nucleus	N/A	N/A	Dual	tRNA Aminoacylation		NA	NA	NA	NA	NA	AT1G09640,AT4G13780,AT1G54290,AT1G60620,AT1G65040,AT4G07410,AT1G51720,AT4G00660,AT5G47030,AT2G45810,AT4G08870,AT1G27470	AT4G13780,AT5G47030,AT4G08870
AT1G09625	Transmembrane protein	At1g09625	Q1G3V0		transmembrane protein;(source:Araport11)	Unknown	N/A	N/A	N/A	N/A	Other	N/A	N/A	N/A	N/A	Signal Peptide	N/A	ER	S	N/A	N/A	N/A						-	-
AT1G09630	RAB GTPase 11C	RABA2A	O04486	RAB GTPASE 11C (ATRAB11C);ARABIDOPSIS RAB GTPASE A2A (ATRABA2A);RAB GTPASE 11C (RAB11c);RAB GTPASE A2A (RAB-A2A);ARABIDOPSIS RAB GTPASE A2A (ATRAB-A2A)	Encodes a putative GTP-binding protein. Associates with organelles on a pathway from the Golgi to the plasma membrane in interphase. In dividing cells acts at the cell plate.	Other	Other	Other	Other	Other	Other	Other	Other	N/A	N/A	Other	N/A	N/A	N/A	N/A	N/A	N/A						AT1G08730,AT5G47700,AT5G09550,AT2G29900,AT5G54200,AT2G31900	-
AT1G09640	Translation elongation factor EF1B gamma chain	At1g09640	O04487		Translation elongation factor EF1B, gamma chain;(source:Araport11)	Other	Other	Other	N/A	Mitochondria	Other	Other	Other	Other	N/A	Other	Nucleus	N/A	N/A	N/A	N/A	N/A						AT1G08370,AT1G09620,AT1G09640,AT1G07930,AT1G04810,AT1G07920,AT1G04290,AT3G61200,AT4G25550,AT5G09390,AT5G50440,AT4G00900,AT4G36630,AT5G19510,AT5G41770,AT1G30230,AT2G31170,AT3G02760,AT5G38830,AT1G11530,AT1G15210,AT1G20696,AT1G72480,AT2G20450,AT2G24040,AT2G29990,AT2G37470,AT3G08730,AT3G08950,AT3G12530,AT3G12690,AT3G16050,AT3G20650,AT3G23570,AT3G30842,AT3G52390,AT3G52580,AT4G30990,AT4G36860,AT5G19660…	-
AT1G09645	At1g09645	At1g09645	Q6GKX8		transmembrane protein;(source:Araport11)	Unknown	N/A	N/A	N/A	N/A	Mitochondria	N/A	N/A	N/A	N/A	Mitochondrial Transit Peptide	Mitochondria	possibly ER	M	N/A	N/A	N/A						-	-
AT1G09650	F-box and associated interaction domains-containing protein	At1g09650	O04488		F-box and associated interaction domains-containing protein;(source:Araport11)	Other	N/A	N/A	N/A	N/A	Other	N/A	Other	N/A	N/A	Other	Nucleus	N/A	N/A	N/A	N/A	N/A						-	-
AT1G09660	RNA-binding KH domain-containing protein	At1g09660/At1g09670	Q8GWR3		RNA-binding KH domain-containing protein;(source:Araport11)	Other	N/A	N/A	Other	N/A	Other	N/A	Plastid	Other	N/A	Other	N/A	N/A	N/A	N/A	N/A	N/A						AT1G09640,AT5G14170	-
AT1G09665	Toll-Interleukin-Resistance (TIR) domain family protein	At1g09665	Q3EDF9		Toll-Interleukin-Resistance (TIR) domain family protein;(source:Araport11)	Unknown	N/A	N/A	N/A	N/A	Other	N/A	Plastid	N/A	N/A	Mitochondrial Transit Peptide	Mitochondria	N/A	N/A	N/A	N/A	N/A						-	-
AT1G09680	Pentatricopeptide repeat (PPR) superfamily protein	At1g09680	O04491		Pentatricopeptide repeat (PPR) superfamily protein;(source:Araport11)	Mitochondria	N/A	N/A	N/A	Mitochondria	Mitochondria	N/A	Other	Mitochondria	N/A	Mitochondrial Transit Peptide	N/A	possibly mitochondrial	M	Mitochondria	PPR		NA	NA	NA	NA	NA	-	-
AT1G09690	Translation protein SH3-like family protein	RPL21C	Q43291		Translation protein SH3-like family protein;(source:Araport11)	Plastid	Other	Other	N/A	Other	Other	Plastid	Plastid	Other	Other	Mitochondrial Transit Peptide	Nucleus	possibly mitochondrial	M	No	N/A	N/A						AT3G62870,AT5G46920	-
AT1G09700	dsRNA-binding domain-like superfamily protein	DRB1	O04492	HYPONASTIC LEAVES 1 (HYL1); (ATDRB1);DSRNA-BINDING PROTEIN 1 (DRB1)	Encodes a nuclear dsRNA binding protein. Involved in mRNA cleavage. The mutant is characterized by shorter stature, delayed flowering, leaf hyponasty, reduced fertility, decreased rate of root growth, and an altered root gravitropic response. It also exhibits less sensitivity to auxin and cytokinin.	Other	N/A	Other	N/A	Other	Other	N/A	Plastid	Other	Other	Other	Nucleus	possibly plastid	N/A	N/A	N/A	N/A						AT1G01040,AT1G09700,AT5G41070,AT2G27100,AT2G28380,AT3G20420,AT3G43920,AT3G62800,AT5G20320	-
AT1G09710	Homeodomain-like superfamily protein	At1g09710	F4I129	DRMY1 PARALOG 1 (DP1)	Paralog of DRMY1 with unknown function.	Other	N/A	N/A	N/A	N/A	Other	N/A	Other	Other	N/A	Other	Nucleus	N/A	N/A	N/A	N/A	N/A						-	-
AT1G09720	Kinase interacting (KIP1-like) family protein	NET2B	F4I131	NETWORKED 2B (NET2B)	Kinase interacting (KIP1-like) family protein;(source:Araport11)	Other	N/A	N/A	N/A	N/A	Mitochondria	N/A	Other	Other	N/A	Mitochondrial Transit Peptide	Nucleus	possibly mitochondrial	M	N/A	N/A	N/A						-	-
AT1G09730	Cysteine proteinases superfamily protein	At1g09730	F4I133	SUMO PROTEASE RELATED TO FERTILITY1 (SPF1);ARABIDOPSIS SUMO PROTEASE 1 (ASP1)	Encodes a SUMO protease that positively regulates the transition to flowering in long and short days. Along with SPF2, its activity is required for fertility as asp1/spf2 double mutants have defects in gametogenesis and embroygenesis.	Other	N/A	N/A	N/A	N/A	Other	N/A	Other	N/A	N/A	Other	Nucleus	N/A	N/A	N/A	N/A	N/A						-	-
AT1G09740	Adenine nucleotide alpha hydrolases-like superfamily protein	At1g09740	Q84TF6		Adenine nucleotide alpha hydrolases-like superfamily protein;(source:Araport11)	Other	N/A	N/A	N/A	Other	Other	N/A	Other	N/A	N/A	Other	N/A	N/A	N/A	N/A	N/A	N/A						-	-
AT1G09750	Eukaryotic aspartyl protease family protein	AED3	O04496		Eukaryotic aspartyl protease family protein;(source:Araport11)	Other	N/A	N/A	N/A	Mitochondria	Other	Plastid	Other	Other	N/A	Signal Peptide	N/A	ER	S	N/A	N/A	N/A						-	-
AT1G09760	U2 small nuclear ribonucleoprotein A	At1g09760	P43333	U2 SMALL NUCLEAR RIBONUCLEOPROTEIN A (U2A')	U2 small nuclear ribonucleoprotein A;(source:Araport11)	Plastid	Other	Plastid	Other	Plastid	Other	Plastid	Other	Other	Other	Other	N/A	N/A	N/A	No	N/A	N/A						AT1G06960,AT1G09760,AT1G04510,AT1G09770,AT1G14640,AT1G17070,AT1G17130,AT1G20580,AT1G20960,AT1G60170,AT1G67490,AT1G80070,AT1G80410,AT2G22530,AT2G23930,AT2G30260,AT2G32600,AT2G33340,AT2G44950,AT2G47640,AT3G05760,AT3G18790,AT3G55220,AT3G62310,AT4G02840,AT4G03430,AT4G15900,AT4G21660,AT4G30220,AT4G30330,AT5G06160,AT5G13780,AT5G28740,AT5G41770,AT5G46400,AT5G64270,AT5G65750,AT2G03120,AT2G18510,AT2G37540…	AT1G09760,AT1G09770,AT1G80070,AT2G33340,AT3G18790,AT5G64270,AT3G55200,AT1G17745,AT4G04350
AT1G09770	cell division cycle 5	CDC5	P92948	ARABIDOPSIS THALIANA CELL DIVISION CYCLE 5 (ATCDC5);ARABIDOPSIS THALIANA MYB DOMAIN CELL DIVISION CYCLE 5 (ATMYBCDC5);CELL DIVISION CYCLE 5 (CDC5)	Member of MYB3R- and R2R3- type MYB- encoding genes. Essential for plant innate immunity. Interacts with MOS4 and PRL1. The mRNA is cell-to-cell mobile.	Plastid	N/A	Plastid	N/A	Plastid	Other	Plastid	Other	Other	N/A	Other	Nucleus	N/A	N/A	No	N/A	N/A						AT1G09760,AT1G09770,AT1G04510,AT1G06220,AT1G06960,AT1G04820,AT3G18165,AT3G57610,AT4G00900,AT5G41770,AT5G62810,AT4G14150,AT1G17070,AT1G17130,AT1G20580,AT1G20960,AT1G80070,AT1G80930,AT2G33340,AT3G18790,AT3G24090,AT3G55220,AT4G15900,AT4G21110,AT5G28740,AT1G10580,AT1G14640,AT1G49760,AT1G65660,AT2G23930,AT2G30260,AT2G32600,AT2G47640,AT3G26560,AT3G47120,AT3G62310,AT4G02840,AT4G14960,AT4G21660,AT4G30220…	AT1G09760,AT1G09770,AT1G04820,AT3G57610,AT1G80070,AT2G33340,AT3G18790,AT5G64270,AT2G38770,AT3G55200,AT2G47250
AT1G09780	Phosphoglycerate mutase 2 3-bisphosphoglycerate-independent	AXX17_At1g09740	A0A178W6V9	2 3-BIPHOSPHOGLYCERATE-INDEPENDENT PHOSPHOGLYCERATE MUTASE 1 (iPGAM1)	Encodes a 2,3-biphosphoglycerate-independent phosphoglycerate mutase that is involved in pollen development and stomatal movement.	Plastid	Other	Dual	Other	Plastid	Other	Other	Other	Other	N/A	Other	Nucleus	N/A	N/A	No	N/A	N/A						-	-
AT1G09790	COBRA-like protein 6 precursor	COBL6	O04500	COBRA-LIKE PROTEIN 6 PRECURSOR (COBL6)	COBRA-like protein 6 precursor;(source:Araport11)	Other	N/A	N/A	Other	N/A	Other	N/A	N/A	Other	N/A	Signal Peptide	N/A	ER	S	N/A	N/A	N/A						-	-
AT1G09794	Cox19 family protein (CHCH motif)	At1g09794	F4I2K8		Cox19 family protein (CHCH motif);(source:Araport11)	Unknown	N/A	N/A	N/A	N/A	Other	N/A	N/A	N/A	N/A	Other	N/A	N/A	N/A	N/A	N/A	N/A						-	-
AT1G09795	ATP phosphoribosyl transferase 2	HISN1B	Q8GSJ1	ATP PHOSPHORIBOSYL TRANSFERASE 2 (ATATP-PRT2); (HISN1B);ATP PHOSPHORIBOSYL TRANSFERASE 2 (ATP-PRT2)	ATP phosphoribosyl transferase, catalyses first step of histidine biosynthesis	Plastid	Plastid	Plastid	N/A	Plastid	Plastid	Plastid	Other	Other	N/A	Chloroplast Transit Peptide	Plastid	plastid	C	No	N/A	N/A						AT5G52640	AT5G52640
AT1G09800	Pseudouridine synthase family protein	At1g09800	F4I2L0		Pseudouridine synthase family protein;(source:Araport11)	Other	N/A	N/A	N/A	N/A	Other	N/A	Other	N/A	N/A	Other	Nucleus	N/A	N/A	N/A	N/A	N/A						AT1G67940	-
AT1G09810	evolutionarily conserved C-terminal region 11	ECT11	Q56XH8	EVOLUTIONARILY CONSERVED C-TERMINAL REGION 11 (ECT11)	evolutionarily conserved C-terminal region 11;(source:Araport11)	Other	N/A	N/A	N/A	N/A	Other	N/A	Other	N/A	N/A	Other	Nucleus	N/A	N/A	N/A	N/A	N/A						AT1G07810,AT1G10980,AT1G66590,AT1G77750,AT1G78770,AT1G80500,AT2G24960,AT3G13900,AT4G10130,AT4G14350,AT5G09590,AT1G21700,AT4G29580	-
AT1G09812	Multidrug resistance protein	At1g09812	Q5Q0I0		multidrug resistance protein;(source:Araport11)	Unknown	N/A	N/A	N/A	N/A	Other	N/A	N/A	N/A	N/A	Other	N/A	N/A	N/A	N/A	N/A	N/A						-	-
AT1G09815	polymerase delta 4	AXX17_At1g09810	A0A178WHS7	POLYMERASE DELTA 4 (POLD4)	polymerase delta 4;(source:Araport11)	Other	N/A	N/A	N/A	Other	Other	N/A	Other	N/A	N/A	Other	N/A	N/A	N/A	N/A	N/A	N/A						-	-
AT1G09820	Pentatricopeptide repeat (PPR-like) superfamily protein	At1g09820	O04504		Pentatricopeptide repeat (PPR-like) superfamily protein;(source:Araport11)	Mitochondria	N/A	N/A	N/A	N/A	Mitochondria	N/A	Other	Mitochondria	N/A	Mitochondrial Transit Peptide	Dual	possibly mitochondrial	C	Mitochondria	PPR		NA	NA	NA	NA	NA	-	-
AT1G09830	Glycinamide ribonucleotide (GAR) synthetase	PUR2	P52420	PURINE BIOSYNTHESIS 2 (PUR2)	glycinamide ribonucleotide synthetase (GAR synthetase) that catalyzes the conversion of phosphoribosyl amine to phosphoribosyl glycineamide	Plastid	Plastid	Plastid	Plastid	Plastid	Plastid	Plastid	Other	Plastid	N/A	Chloroplast Transit Peptide	Plastid	plastid	C	No	N/A	N/A						AT1G09830,AT1G03330,AT2G40490,AT1G62750,AT3G48110,AT1G21690,AT1G63160,AT2G37690,AT3G13970,AT5G52640,AT2G37270,AT3G53870,AT1G54210,AT2G31610	AT1G09830,AT2G40490,AT1G62750,AT3G48110,AT2G37690,AT5G52640,AT2G37270,AT2G31610
AT1G09840	shaggy-like protein kinase 41	ASK10	Q39019	SHAGGY-LIKE PROTEIN KINASE 41 (ATSK41); (AtHIR1);HYPERSENSITIVE INDUCED REACTION 1 (HIR1);SHAGGY-LIKE PROTEIN KINASE 41 (SK41)	shaggy-like protein kinase 41;(source:Araport11)	Other	N/A	Other	N/A	Other	Other	Other	Other	Other	N/A	Mitochondrial Transit Peptide	N/A	possibly plastid	C	N/A	N/A	N/A						AT2G41100,AT5G37780,AT3G19980	-
AT1G09850	xylem bark cysteine peptidase 3	XBCP3	Q0WVJ5	XYLEM BARK CYSTEINE PEPTIDASE 3 (XBCP3)	Arabidopsis thaliana papain-like cysteine peptidase	Other	N/A	Other	N/A	Other	Other	Other	Plastid	N/A	N/A	Signal Peptide	N/A	ER	S	N/A	N/A	N/A						-	-
AT1G09860	purine permease 16	PUP16	O04508	PURINE PERMEASE 16 (PUP16);PURINE PERMEASE 16 (ATPUP16)	Member of a family of proteins related to PUP1, a purine transporter. May be involved in the transport of purine and purine derivatives such as cytokinins, across the plasma membrane.	Other	N/A	N/A	Other	N/A	Other	N/A	N/A	N/A	N/A	Other	Nucleus	N/A	N/A	N/A	N/A	N/A						-	-
AT1G09870	histidine acid phosphatase family protein	At1g09870	Q941B2		histidine acid phosphatase family protein;(source:Araport11)	Other	N/A	Other	N/A	Other	Other	Other	N/A	Other	N/A	Signal Peptide	Nucleus	ER	S	N/A	N/A	N/A						AT5G61790	-
AT1G09880	Rhamnogalacturonate lyase family protein				Rhamnogalacturonate lyase family protein;(source:Araport11)	Other	N/A	N/A	N/A	Other	Other	N/A	Other	Other	N/A	Other	Nucleus	N/A	N/A	N/A	N/A	N/A						-	-
AT1G09890	Rhamnogalacturonate lyase family protein				Rhamnogalacturonate lyase family protein;(source:Araport11)	Unknown	N/A	N/A	N/A	N/A	Other	N/A	Plastid	N/A	N/A	Other	Nucleus	N/A	N/A	N/A	N/A	N/A						-	-
AT1G09900	Pentatricopeptide repeat (PPR-like) superfamily protein	At1g09900	Q3EDF8		Pentatricopeptide repeat (PPR-like) superfamily protein;(source:Araport11)	Plastid	N/A	N/A	N/A	Other	Other	N/A	Other	N/A	N/A	Other	Plastid	plastid	N/A	Plastid	PPR		NA	NA	NA	NA	NA	AT4G16520,AT5G07590,AT1G17100	-
AT1G09910	Rhamnogalacturonate lyase family protein	At1g09910	F4I2M8		Rhamnogalacturonate lyase family protein;(source:Araport11)	Unknown	N/A	N/A	N/A	N/A	Other	N/A	Mitochondria	N/A	N/A	Other	Nucleus	possibly mitochondrial	N/A	N/A	N/A	N/A						-	-
AT1G09920	TRAF-type zinc finger-related	At1g09920	Q8L7A5		TRAF-type zinc finger-like protein;(source:Araport11)	Other	N/A	N/A	N/A	N/A	Other	N/A	Other	Other	N/A	Other	Nucleus	N/A	N/A	N/A	N/A	N/A						-	-
AT1G09930	oligopeptide transporter 2	OPT2	O04514	OLIGOPEPTIDE TRANSPORTER 2 (ATOPT2);OLIGOPEPTIDE TRANSPORTER 2 (OPT2)	oligopeptide transporter	Other	N/A	Other	Other	Other	Other	Other	N/A	N/A	N/A	Other	N/A	N/A	N/A	N/A	N/A	N/A						AT1G57600,AT1G10130	-
AT1G09932	Phosphoglycerate mutase family protein	At1g09932	Q8GWG7		Phosphoglycerate mutase family protein;(source:Araport11)	Other	N/A	N/A	N/A	N/A	Other	N/A	Other	N/A	N/A	Mitochondrial Transit Peptide	N/A	N/A	M	N/A	N/A	N/A						AT1G50480,AT2G35040	-
AT1G09935	Phosphoglycerate mutase family protein	At1g09935	F4I2N3		Phosphoglycerate mutase family protein;(source:Araport11)	Other	N/A	N/A	N/A	N/A	Other	N/A	Other	N/A	N/A	Other	N/A	N/A	N/A	N/A	N/A	N/A						-	-
AT1G09940	Glutamyl-tRNA reductase family protein	HEMA2	P49294	(HEMA2)	Encodes glutamyl-tRNA reductase. Involved in heme biosynthesis in non-photosynthetic tissues and induced by oxidative stress in photosynthetic tissues to supply heme for defensive hemoproteins	Plastid	Plastid	N/A	Plastid	Plastid	Plastid	Plastid	Plastid	Plastid	N/A	Chloroplast Transit Peptide	N/A	plastid	C	Plastid	Transcription and Transcript Maturation	tRNA Base Modification	NA	NA	NA	NA	NA	-	-
AT1G09950	RESPONSE TO ABA AND SALT 1	RAS1	O04515	RESPONSE TO ABA AND SALT 1 (RAS1)	RESPONSE TO ABA AND SALT 1;(source:Araport11)	Other	N/A	N/A	N/A	N/A	Other	N/A	Other	Other	N/A	Chloroplast Transit Peptide	N/A	N/A	S	N/A	N/A	N/A						-	-
AT1G09960	sucrose transporter 4	SUC4	Q9FE59	SUCROSE TRANSPORTER 4 (ATSUT4);SUCROSE TRANSPORTER 4 (SUT4);SUCROSE TRANSPORTER 4 (ATSUC4);SUCROSE TRANSPORTER 4 (SUC4)	low affinity (10mM) sucrose transporter in sieve elements (phloem)	Other	N/A	Other	Other	Other	Other	Other	N/A	N/A	Other	Mitochondrial Transit Peptide	N/A	N/A	C	N/A	N/A	N/A						AT1G22710,AT2G02860,AT2G16710,AT2G24500	-
AT1G09970	Leucine-rich receptor-like protein kinase family protein	RLK7	F4I2N7	RECEPTOR-LIKE KINASE 7 (RLK7); (LRR XI-23)	RLK7 belongs to a leucine-rich repeat class of receptor-likekinase (LRR-RLKs). It is involved in the control of germination speed and the tolerance to oxidant stress. The mRNA is cell-to-cell mobile.	Other	N/A	Other	N/A	Other	Other	N/A	N/A	Other	N/A	Mitochondrial Transit Peptide	Mitochondria	ER	S	N/A	N/A	N/A						-	-
AT1G09980	Putative serine esterase family protein	At1g09980	Q8RXV4		Putative serine esterase family protein;(source:Araport11)	Unknown	N/A	N/A	N/A	N/A	Mitochondria	N/A	Other	N/A	N/A	Mitochondrial Transit Peptide	Mitochondria	mitochondrial	M	N/A	N/A	N/A						-	-
AT1G09995	DNA repair DEAD helicase RAD3/XP-D subfamily protein	At1g09995	Q29QC1		DNA repair DEAD helicase RAD3/XP-D subfamily protein;(source:Araport11)	Unknown	N/A	N/A	N/A	N/A	Other	N/A	Mitochondria	N/A	N/A	Other	N/A	N/A	N/A	N/A	N/A	N/A						-	-
AT1G10000	Ribonuclease H-like superfamily protein	At1g10000	F4I2P2		Ribonuclease H-like superfamily protein;(source:Araport11)	Unknown	N/A	N/A	N/A	N/A	Mitochondria	N/A	Plastid	N/A	N/A	Other	N/A	ER	M	N/A	N/A	N/A						-	-
AT1G10010	amino acid permease 8			AMINO ACID PERMEASE 8 (AAP8); (ATAAP8)	Encodes a high affinity amino acid transporter that is probably responsible for import of organic nitrogen into developing seeds. One of eight gene family members that encode amino acid permeases. Most closely related to AAP1 (75%) identity.	Other	N/A	N/A	Other	N/A	Other	N/A	N/A	Other	N/A	Other	Nucleus	N/A	N/A	N/A	N/A	N/A						-	-
AT1G10020	Protein of unknown function (DUF1005)	At1g10020	O80593		formin-like protein (DUF1005);(source:Araport11)	Unknown	N/A	N/A	N/A	N/A	Plastid	N/A	Other	N/A	N/A	Chloroplast Transit Peptide	Plastid	N/A	N/A	N/A	N/A	N/A						-	-
AT1G10030	homolog of yeast ergosterol28	At1g10030	O80594	HOMOLOG OF YEAST ERGOSTEROL28 (ERG28)	ergosterol biosynthesis protein;(source:Araport11)	Other	N/A	N/A	Other	N/A	Other	N/A	N/A	N/A	N/A	Signal Peptide	Mitochondria	ER	S	N/A	N/A	N/A						AT1G07420,AT1G10030,AT5G13710,AT3G02580,AT1G66960,AT1G58440,AT1G11680,AT2G30710,AT1G47290,AT2G06530,AT5G52210	-
AT1G10040	alpha/beta-Hydrolases superfamily protein	At1g10040	Q08A69		alpha/beta-Hydrolases superfamily protein;(source:Araport11)	Other	N/A	N/A	N/A	N/A	Other	N/A	Other	N/A	N/A	Other	Nucleus	N/A	N/A	N/A	N/A	N/A						AT1G06390,AT3G62870,AT4G00720,AT5G14050,AT5G52640	-
AT1G10050	glycosyl hydrolase family 10 protein / carbohydrate-binding domain-containing protein				Encodes a putative glycosyl hydrolase family 10 protein (xylanase).	Other	N/A	N/A	N/A	N/A	Other	N/A	Other	Other	N/A	Other	Nucleus	N/A	N/A	N/A	N/A	N/A						-	-
AT1G10060	branched-chain amino acid transaminase 1			BRANCHED-CHAIN AMINO ACID TRANSAMINASE 1 (BCAT-1);BRANCHED-CHAIN AMINO ACID TRANSAMINASE 1 (ATBCAT-1);BRANCHED-CHAIN AMINO ACID TRANSFERASE 1 (BCAT1)	encodes a mitochondrial branched-chain amino acid aminotransferase. Complements the yeast leu/iso-leu/val auxotrophy mutant.	Mitochondria	N/A	Mitochondria	Mitochondria	Mitochondria	Mitochondria	Mitochondria	Plastid	Mitochondria	N/A	Mitochondrial Transit Peptide	N/A	mitochondrial	M	No	N/A	N/A						AT1G12110,AT1G21190,AT1G28490,AT1G29230,AT1G49400,AT1G55810,AT1G59580,AT1G66950,AT1G68390,AT1G70190,AT1G71530,AT1G72830,AT1G76300,AT2G19160,AT2G32765,AT2G38290,AT2G46650,AT2G47870,AT3G01090,AT3G05040,AT3G05560,AT3G07100,AT3G18860,AT3G19670,AT3G23310,AT3G44190,AT3G51110,AT3G54840,AT3G61210,AT4G15900,AT4G23920,AT4G24710,AT4G30820,AT4G36130,AT4G36640,AT4G36750,AT4G39180,AT5G05070,AT5G06360,AT5G14050…	AT1G49400,AT1G70190,AT5G61220,AT3G20000,AT3G45770,AT4G17190,AT2G33210
AT1G10070	branched-chain amino acid transaminase 2	BCAT2	Q9M439	BRANCHED-CHAIN AMINO ACID TRANSAMINASE 2 (BCAT-2);BRANCHED-CHAIN AMINO ACID TRANSAMINASE 2 (ATBCAT-2);BRANCHED-CHAIN AMINO ACID TRANSFERASE 2 (BCAT2)	Encodes a chloroplast branched-chain amino acid aminotransferase. Complements the yeast leu/iso-leu/val auxotrophy mutant. Involved in cell wall development.	Dual	N/A	Plastid	Plastid	Dual	Dual	Plastid	Other	Plastid	N/A	Mitochondrial Transit Peptide	Mitochondria	mitochondrial	M	No	N/A	N/A						AT1G06550,AT1G07780,AT1G08630,AT1G05660,AT1G06960,AT1G09270,AT1G10210,AT1G16360,AT1G21370,AT1G26140,AT1G28460,AT1G31170,AT1G47830,AT1G55060,AT1G60680,AT1G72340,AT1G80510,AT2G01630,AT2G14580,AT2G29540,AT2G33560,AT2G36060,AT2G40290,AT2G41340,AT2G47090,AT3G02510,AT3G12200,AT3G18480,AT3G18660,AT3G19510,AT3G20050,AT3G25597,AT3G44320,AT3G47290,AT3G59280,AT3G62870,AT4G01860,AT4G04695,AT4G14000,AT4G14670…	AT1G07780,AT1G06960,AT1G31170,AT3G02510,AT3G59280,AT5G03240,AT5G06290,AT5G63980,AT1G14320,AT1G15170,AT1G66590,AT2G45300,AT3G09440,AT3G20970,AT3G23940,AT4G01840,AT4G19880,AT4G23895,AT5G16150,AT5G63400,AT5G67500
AT1G10090	Early-responsive to dehydration stress protein (ERD4)	OSCA2.2	A0A097NUS5		Early-responsive to dehydration stress protein (ERD4);(source:Araport11)	Unknown	N/A	N/A	N/A	N/A	Other	N/A	N/A	N/A	N/A	Signal Peptide	N/A	possibly ER	S	N/A	N/A	N/A						AT1G04750,AT1G07180,AT1G01580,AT1G11510,AT1G30580,AT1G79720,AT2G05170,AT2G20280,AT3G05960,AT3G22110,AT3G61740,AT4G30950,AT5G49060,AT5G59950,AT1G20090,AT1G25500,AT1G26690,AT1G52300,AT1G66240,AT1G68020,AT2G03250,AT2G30160,AT2G30800,AT2G33370,AT2G37420,AT2G43030,AT2G44680,AT3G03080,AT3G06470,AT3G07140,AT3G16950,AT3G22290,AT3G22880,AT3G22890,AT3G54670,AT3G56760,AT4G10920,AT4G12620,AT4G16660,AT4G17190…	-
AT1G10095	Protein prenylyltransferase superfamily protein	T27I1.12	O80601		Protein prenylyltransferase superfamily protein;(source:Araport11)	Other	N/A	N/A	N/A	N/A	Other	N/A	Other	N/A	N/A	Other	Nucleus	N/A	N/A	N/A	N/A	N/A						AT5G12210	-
AT1G10100	unknown protein				hypothetical protein;(source:Araport11)	Unknown	N/A	N/A	N/A	N/A	Other	N/A	Plastid	N/A	N/A	Chloroplast Transit Peptide	N/A	N/A	N/A	N/A	N/A	N/A						-	-
AT1G10110	F-box family protein	At1g10110	O80603		F-box family protein;(source:Araport11)	Other	N/A	N/A	N/A	N/A	Other	N/A	Other	N/A	N/A	Other	N/A	N/A	N/A	N/A	N/A	N/A						-	-
AT1G10120	basic helix-loop-helix (bHLH) DNA-binding superfamily protein	BHLH74	Q6NKN9	CRY2-INTERACTING BHLH 4 (CIB4)	basic helix-loop-helix (bHLH) DNA-binding superfamily protein;(source:Araport11)	Other	N/A	Other	Other	Other	Other	Other	Other	Other	N/A	Other	Nucleus	N/A	N/A	N/A	N/A	N/A						-	-
AT1G10130	endoplasmic reticulum-type calcium-transporting ATPase 3	ECA3	Q9SY55	ARABIDOPSIS THALIANA ER-TYPE CA2+-ATPASE 3 (ATECA3);ENDOPLASMIC RETICULUM-TYPE CALCIUM-TRANSPORTING ATPASE 3 (ECA3)	Encodes a golgi localized P2A-type Ca2+ ATPase involved in Mn nutrition and homeostasis.	Other	N/A	Other	Other	Other	Other	Other	N/A	Other	N/A	Other	Nucleus	N/A	N/A	N/A	N/A	N/A						AT1G08065,AT1G03860,AT1G08820,AT1G04260,AT1G09460,AT1G01910,AT1G09930,AT1G08830,AT1G04730,AT1G19310,AT5G04180,AT5G12210,AT4G34540,AT5G07590,AT3G08580,AT5G15200,AT5G16630,AT1G14320,AT3G27280,AT5G22330,AT3G49830,AT1G53710,AT1G16330,AT2G01770,AT2G28390,AT1G22740,AT5G66680,AT5G63840,AT5G38460,AT5G27970,AT5G23630,AT5G13710,AT5G13060,AT5G11560,AT5G02410,AT4G26550,AT4G19640,AT4G01320,AT3G58490,AT3G27170…	-
AT1G10140	Uncharacterised conserved protein UCP031279	At1g10140	Q9SY56		Uncharacterized conserved protein UCP031279;(source:Araport11)	Other	N/A	Other	N/A	Other	Mitochondria	Other	Other	Other	N/A	Mitochondrial Transit Peptide	Mitochondria	possibly mitochondrial	M	N/A	N/A	N/A						-	-
AT1G10150	Carbohydrate-binding protein	PP2A10	Q9SY57	PHLOEM PROTEIN 2-A10 (AtPP2-A10)	Carbohydrate-binding protein;(source:Araport11)	Unknown	N/A	N/A	Other	N/A	Mitochondria	N/A	N/A	N/A	N/A	Mitochondrial Transit Peptide	Mitochondria	mitochondrial	M	N/A	N/A	N/A						-	-
AT1G10155	phloem protein 2-A10	AXX17_At1g10220	A0A178W2D8	PHLOEM PROTEIN 2-A10 (AtPP2-A10);PHLOEM PROTEIN 2-A10 (PP2-A10)	phloem protein 2-A10;(source:Araport11)	Other	N/A	N/A	N/A	N/A	Other	N/A	Other	N/A	N/A	Other	N/A	N/A	N/A	N/A	N/A	N/A						-	-
AT1G10170	NF-X-like 1			NF-X-LIKE 1 (ATNFXL1);NF-X-LIKE 1 (NFXL1)	Encodes AtNFXL1, a homologue of the putative human transcription repressor NF-X1. Functions as a negative regulator of the trichothecene phytotoxin-induced defense response.	Other	N/A	N/A	N/A	N/A	Other	N/A	Other	Other	Other	Other	Nucleus	N/A	C	N/A	N/A	N/A						AT1G04160,AT1G10170,AT1G09640,AT3G01220,AT3G23660,AT3G27325,AT4G11790,AT4G20325,AT4G34460,AT5G39410,AT5G43670,AT5G66760,AT1G55540,AT4G37130,AT5G18230,AT1G57720,AT2G32600,AT3G25230,AT5G52640,AT3G04770,AT3G09200,AT3G09630,AT3G13580,AT4G25630,AT5G39740,AT5G54260,AT3G25520,AT2G01250,AT2G40010,AT1G72370,AT1G27050,AT1G64140	-
AT1G10180	Exocyst complex component EXO84C	EXO84C	Q9SY60	EXOCYST COMPLEX COMPONENT 84C (EXO84C)	LOW protein: exocyst complex component-like protein;(source:Araport11)	Other	N/A	N/A	N/A	Other	Other	N/A	Other	N/A	N/A	Other	N/A	N/A	N/A	N/A	N/A	N/A						-	-
AT1G10190	Protein of Unknown Function (DUF239)	At1g10190	Q8VYE1		NEP-interacting protein, putative (DUF239);(source:Araport11)	Other	N/A	N/A	N/A	N/A	Other	N/A	Other	N/A	N/A	Signal Peptide	Nucleus	ER	S	N/A	N/A	N/A						-	-
AT1G10200	GATA type zinc finger transcription factor family protein	AXX17_At1g10270	A0A178W4R1	WLIM1 (WLIM1); (ATWLIM1)	Encodes a member of the Arabidopsis LIM proteins: a family of actin bundlers with distinct expression patterns. WLIM1, WLIM2a, and WLIM2b are widely expressed, whereas PLIM2a, PLIM2b, and PLIM2c are predominantly expressed in pollen. Regulates actin cytoskeleton organization.	Other	N/A	Other	N/A	Plastid	Other	N/A	Other	Other	N/A	Other	N/A	N/A	N/A	N/A	N/A	N/A						AT1G22920	-
AT1G10210	mitogen-activated protein kinase 1	AXX17_At1g10280	A0A178W6I4	MITOGEN-ACTIVATED PROTEIN KINASE 1 (ATMPK1);MITOGEN-ACTIVATED PROTEIN KINASE 1 (MPK1)	Encodes ATMPK1.	Other	N/A	N/A	N/A	N/A	Other	N/A	Mitochondria	Other	N/A	Other	N/A	N/A	N/A	N/A	N/A	N/A						AT1G06550,AT1G08630,AT1G10070,AT1G07400,AT1G10210,AT1G04730,AT4G29810,AT5G37780,AT1G12390,AT1G20090,AT1G35350,AT1G44170,AT1G52300,AT1G55060,AT1G60680,AT1G72340,AT1G75170,AT1G80530,AT2G17360,AT2G32160,AT2G40290,AT3G12200,AT3G20870,AT3G22290,AT3G24010,AT3G24495,AT3G44320,AT3G53030,AT3G62870,AT4G14000,AT4G19880,AT4G21490,AT4G25950,AT4G26910,AT4G27130,AT4G30800,AT4G30950,AT4G33650,AT4G39200,AT5G06130…	-
AT1G10220					ZCF37;(source:Araport11)	Unknown	N/A	N/A	N/A	N/A	Other	N/A	N/A	N/A	N/A	Mitochondrial Transit Peptide	Nucleus	N/A	M	N/A	N/A	N/A						-	-
AT1G10225	Transmembrane protein	At1g10220	Q56YG0		transmembrane protein;(source:Araport11)	Unknown	N/A	N/A	N/A	N/A	N/A	N/A	N/A	N/A	N/A	Other	N/A	N/A	N/A	N/A	N/A	N/A						-	-
AT1G10230	SKP1-like 18	ASK18	Q9SY65	SKP1-LIKE 18 (SK18);SKP1-LIKE 18 (ASK18)	E3 ubiquitin ligase SCF complex subunit SKP1/ASK1 family protein;(source:Araport11)	Other	N/A	N/A	Other	N/A	Other	N/A	Mitochondria	N/A	N/A	Other	N/A	N/A	N/A	N/A	N/A	N/A						AT3G61590,AT5G49610,AT4G02570	-
AT1G10240	FAR1-related sequence 11	FRS11	Q9SY66	FAR1-RELATED SEQUENCE 11 (FRS11)	FAR1-related sequence 11;(source:Araport11)	Other	N/A	N/A	Other	Other	Other	Other	Other	N/A	N/A	Other	N/A	N/A	N/A	N/A	N/A	N/A						-	-
AT1G10250	F14N23.13	At1g10250	Q9SY67		paired amphipathic helix Sin3-like protein;(source:Araport11)	Other	N/A	N/A	N/A	N/A	Other	N/A	Other	Other	N/A	Other	N/A	N/A	N/A	N/A	N/A	N/A						-	-
AT1G10270	glutamine-rich protein 23	GRP23	Q9SY69	GLUTAMINE-RICH PROTEIN 23 (GRP23)	glutamine-rich protein 23;(source:Araport11)	Mitochondria	N/A	Other	Other	Mitochondria	Mitochondria	N/A	Other	N/A	N/A	Mitochondrial Transit Peptide	Dual	mitochondrial	M	Mitochondria	PPR		NA	NA	NA	NA	NA	AT2G15400	-
AT1G10280	Core-2/I-branching beta-1 6-N-acetylglucosaminyltransferase family protein	At1g10280	Q9SY70		Core-2/I-branching beta-1,6-N-acetylglucosaminyltransferase family protein;(source:Araport11)	Unknown	N/A	N/A	N/A	N/A	Other	N/A	N/A	N/A	N/A	Other	N/A	N/A	N/A	N/A	N/A	N/A						AT1G02730,AT1G34580,AT1G44180,AT1G66250,AT1G77990,AT1G78290,AT2G31020,AT2G37760,AT2G39290,AT2G43360,AT3G16050,AT3G47370,AT3G53870,AT3G62870,AT4G17190,AT4G17380,AT4G18880,AT5G01430,AT5G06600,AT5G14320,AT5G15200,AT5G47720,AT5G54800,AT2G37420,AT3G54840,AT3G60360	-
AT1G10290	dynamin-like protein 6	AXX17_At1g10360	A0A178WBB3	DYNAMIN-LIKE PROTEIN 6 (ADL6);DYNAMIN-RELATED PROTEIN 2A (DRP2A)	involved in trafficking from the trans-Golgi Network to the central vacuole. The mRNA is cell-to-cell mobile.	Plastid	Other	Other	Other	Plastid	Other	Other	Plastid	Other	N/A	Other	Nucleus	N/A	N/A	No	N/A	N/A						-	-
AT1G10300	Nucleolar GTP-binding protein	At1g10300	F4I4A6	(NOG1-2)	GTPase involved in HA - and ABA-mediated signaling pathways, particularly during defense respnses to pathogens. A truncated version of NOG1-2 has been detected in Col-0, Ler-0, Rsch-4 ecotypes. Functions similarly to the paralogous gene NOG1-1.	Other	Other	N/A	N/A	Other	Other	N/A	Other	N/A	N/A	Chloroplast Transit Peptide	Plastid	possibly plastid	N/A	N/A	N/A	N/A						AT1G06380,AT1G10300,AT1G08410,AT2G44860,AT1G52980,AT1G52930,AT1G55150,AT2G40700,AT5G22110,AT2G40360,AT3G12340,AT3G18600,AT3G16840,AT1G25260,AT2G18220,AT4G25630,AT5G46840,AT4G26600,AT3G05060,AT5G14520,AT5G06360,AT3G07050,AT3G16810,AT4G01560,AT3G23620,AT1G13160,AT1G71280,AT3G55620,AT5G52820,AT2G40430,AT5G15550,AT2G34210,AT5G04600,AT2G03820,AT2G36930,AT2G23080,AT1G10730,AT5G61770,AT4G15770,AT2G21440…	-
AT1G10310	NAD(P)-binding Rossmann-fold superfamily protein	At1g10310	Q9SY73		encodes a NADPH-dependent pterin aldehyde reductase that accepts pterin aldehyde as well as dihydropterin aldehyde as substrates involved in metabolism and salvage of folate and its derivatives.	Plastid	Plastid	Other	N/A	Mitochondria	Plastid	N/A	Other	Plastid	N/A	Signal Peptide	Plastid	possibly plastid	C	No	N/A	N/A						AT4G32640,AT5G14040,AT3G57990	AT4G32640,AT5G14040
AT1G10320	Zinc finger C-x8-C-x5-C-x3-H type family protein	At1g10320	Q9SY74		Zinc finger C-x8-C-x5-C-x3-H type family protein;(source:Araport11)	Other	N/A	N/A	N/A	N/A	Other	N/A	Other	Other	N/A	Other	Nucleus	N/A	N/A	N/A	N/A	N/A						AT1G03910,AT1G02030,AT2G44200,AT3G27530,AT3G55480,AT4G37120,AT5G38710,AT5G54590,AT1G56290,AT3G55930,AT4G19190,AT5G09630,AT5G61970,AT4G02430,AT4G36690,AT5G64200,AT5G42820,AT1G65660,AT1G28060,AT3G30775,AT4G37880	-
AT1G10330	Tetratricopeptide repeat (TPR)-like superfamily protein	PCMP-E71	Q9SY75		Tetratricopeptide repeat (TPR)-like superfamily protein;(source:Araport11)	Mitochondria	N/A	N/A	N/A	N/A	Other	N/A	Other	Mitochondria	N/A	Mitochondrial Transit Peptide	N/A	N/A	S	Mitochondria	PPR		NA	NA	NA	NA	NA	-	-
AT1G10340	Ankyrin repeat family protein	At1g10340	Q9SY76		Ankyrin repeat family protein;(source:Araport11)	Other	N/A	N/A	N/A	N/A	Other	N/A	N/A	Other	N/A	Other	N/A	N/A	N/A	N/A	N/A	N/A						-	-
AT1G10350	DNAJ heat shock family protein	At1g10350	Q9SY77		DNAJ heat shock family protein;(source:Araport11)	Other	N/A	N/A	N/A	N/A	Other	N/A	Other	N/A	N/A	Other	N/A	N/A	N/A	N/A	N/A	N/A						AT1G02730,AT1G05830,AT1G06790,AT1G07880,AT1G03530,AT1G03920,AT1G04510,AT1G10940,AT1G14010,AT1G18550,AT1G19660,AT1G30810,AT2G20410,AT2G29680,AT2G29940,AT2G31060,AT2G38960,AT3G05760,AT3G08980,AT3G09820,AT3G46900,AT3G53880,AT4G04720,AT4G31770,AT5G45380,AT5G59960,AT1G63110,AT3G01280,AT4G08690,AT4G29910,AT4G20020,AT1G16030,AT1G17530,AT3G22110,AT1G16470,AT1G50370,AT3G44110,AT1G22760,AT2G25210	-
AT1G10360	glutathione S-transferase TAU 18	GSTU18	Q9FUS9	GLUTATHIONE S-TRANSFERASE TAU 18 (ATGSTU18);GLUTATHIONE S-TRANSFERASE TAU 18 (GSTU18);GLUTATHIONE S-TRANSFERASE 29 (GST29)	Encodes glutathione transferase belonging to the tau class of GSTs. Naming convention according to Wagner et al. (2002).	Other	N/A	N/A	N/A	N/A	Other	N/A	Plastid	Other	N/A	Mitochondrial Transit Peptide	N/A	N/A	S	N/A	N/A	N/A						-	-
AT1G10370	Glutathione S-transferase family protein	GSTU17	Q9FUS8	GLUTATHIONE S-TRANSFERASE 30 (GST30);GLUTATHIONE S-TRANSFERASE TAU 17 (ATGSTU17);GLUTATHIONE S-TRANSFERASE U17 (GSTU17);EARLY-RESPONSIVE TO DEHYDRATION 9 (ERD9);GLUTATHIONE S-TRANSFERASE 30B (GST30B)	Encodes GSTU17 (Glutathione S-Transferase U17). Functions as a negative component of stress-mediated signal transduction pathways in drought and salt stress responses.	Plastid	N/A	Plastid	N/A	Plastid	Other	Plastid	Other	Other	N/A	Mitochondrial Transit Peptide	N/A	N/A	S	No	N/A	N/A						-	-
AT1G10380	Putative membrane lipoprotein	At1g10380	Q93ZB0		Putative membrane lipoprotein;(source:Araport11)	Unknown	N/A	N/A	N/A	N/A	Other	N/A	N/A	N/A	N/A	Signal Peptide	Mitochondria	ER	S	N/A	N/A	N/A						-	-
AT1G10385	Vps51/Vps67 family (components of vesicular transport) protein	EXO84A	F4I4B6		Vps51/Vps67 family (components of vesicular transport) protein;(source:Araport11)	Unknown	N/A	N/A	N/A	N/A	Other	N/A	Plastid	N/A	N/A	Other	Nucleus	N/A	N/A	N/A	N/A	N/A						-	-
AT1G10390	Nucleoporin autopeptidase	NUP98A	Q8RY25	DRACULA2 (DRA2)	DRA2 is a homolog of mammalian nucleoporin 98 and a likely component of the nuclear pore complex in Arabidopsis. It positively participates in the control of the hypocotyl elongation response to plant proximity and control of shade induced gene expression.	Other	Other	N/A	N/A	Other	Plastid	N/A	Other	N/A	N/A	Other	N/A	N/A	C	N/A	N/A	N/A						AT1G02690,AT1G10300,AT1G10390,AT5G14170,AT1G79280,AT1G80670,AT2G16950,AT2G45000,AT5G53480,AT4G27640,AT3G03110,AT1G22760,AT5G19820,AT3G47460,AT3G13224,AT1G14850,AT3G08960,AT5G47010,AT1G79000,AT1G16710,AT2G34357,AT1G13120	-
AT1G10395					hypothetical protein;(source:Araport11)	Unknown	N/A	N/A	N/A	N/A	N/A	N/A	N/A	N/A	N/A	Other	N/A	N/A	N/A	N/A	N/A	N/A						-	-
AT1G10400	UDP-Glycosyltransferase superfamily protein	AT1G10400	W8Q3T6		UDP-Glycosyltransferase superfamily protein;(source:Araport11)	Other	N/A	N/A	N/A	Other	Other	N/A	Other	Other	N/A	Signal Peptide	Nucleus	N/A	S	N/A	N/A	N/A						-	-
AT1G10410	Protein of unknown function (DUF1336)	At1g10410	Q8LPT2		CW14 protein (DUF1336);(source:Araport11)	Other	N/A	N/A	N/A	N/A	Other	N/A	Other	N/A	N/A	Other	Plastid	plastid	C	N/A	N/A	N/A						-	-
AT1G10417	Encodes protein with unknown function whose expression is repressed by inoculation with Agrobacterium tumerifaciens.				Encodes protein with unknown function whose expression is repressed by inoculation with Agrobacterium tumerifaciens.	Unknown	N/A	N/A	N/A	N/A	Other	N/A	Mitochondria	N/A	N/A	Other	Mitochondria	N/A	M	N/A	N/A	N/A						-	-
AT1G10430	protein phosphatase 2A-2	PP2A2	Q07098	PROTEIN PHOSPHATASE 2A-2 (PP2A-2)	Encodes one of the isoforms of the catalytic subunit of protein phosphatase 2A: AT1G59830/PP2A-1, AT1G10430/PP2A-2, At2g42500/PP2A-3, At3g58500/PP2A-4 [Plant Molecular Biology (1993) 21:475-485 and (1994) 26:523-528; Note that in more recent publications, there is mixed use of gene names for PP2A-3 and PP2A-4 - some refer to At2g42500 as PP2A-3 and some as PP2A-4]. It regulates the activation of …	Other	N/A	Other	Other	Other	Other	Other	Plastid	Other	Other	Other	N/A	N/A	N/A	N/A	N/A	N/A						AT1G02740,AT1G07360,AT1G03280,AT1G08880,AT2G34750,AT3G56490,AT4G16144,AT4G29810,AT5G03650,AT5G14170,AT5G26980,AT5G35530,AT5G43010,AT5G58020,AT2G46290,AT4G34270,AT1G13320,AT1G17720,AT4G20330,AT1G53165,AT4G10050,AT1G13460,AT5G22330,AT1G29940,AT3G52090,AT5G53000,AT1G11660,AT4G11820,AT3G22630,AT2G27020,AT1G13060,AT1G56450,AT1G47250,AT3G51260,AT3G60820,AT1G16470,AT3G22110,AT3G27430,AT1G53850,AT1G21720…	-
AT1G10450	SIN3-like 6	SNL6	Q9XIK6	SIN3-LIKE 6 (SNL6)	Encodes SIN3-like 6, a homolog of the transcriptional repressor SIN3 (AT1G24190).	Other	N/A	N/A	Other	N/A	Other	N/A	N/A	Other	Other	Other	Nucleus	N/A	N/A	N/A	N/A	N/A						AT1G02740,AT1G02690,AT1G08880,AT1G07660,AT3G18190,AT5G02530,AT4G16830,AT4G38130,AT5G62600,AT3G25100,AT2G23080,AT2G23070,AT2G47620,AT5G13780,AT4G38630,AT3G58560,AT3G47690,AT1G80410,AT1G66740,AT1G14400,AT3G22590,AT1G55255,AT1G15920,AT1G54140,AT2G18760,AT3G12810,AT2G18000,AT5G50320,AT5G13680,AT1G49540,AT3G54610,AT4G10310,AT5G40820,AT5G27720,AT3G50670	-
AT1G10455	B3 domain-containing protein At1g10455	At1g10455	Q9XIK5		B3 DNA-binding domain protein;(source:Araport11)	Unknown	N/A	N/A	N/A	N/A	Other	N/A	Plastid	N/A	N/A	Other	N/A	N/A	N/A	N/A	N/A	N/A						-	-
AT1G10460	germin-like protein 7	GLP7	P92998	GERMIN-LIKE PROTEIN 7 (GLP7)	germin-like protein (GLP7)	Other	N/A	N/A	Other	N/A	Other	N/A	Plastid	Other	N/A	Other	N/A	ER	N/A	N/A	N/A	N/A						-	-
AT1G10470	response regulator 4	ARR4	O82798	RESPONSE REGULATOR 4 (ARR4);INDUCED BY CYTOKININ 7 (IBC7);RESPONCE REGULATOR 1 (ATRR1);MATERNAL EFFECT EMBRYO ARREST 7 (MEE7)	Encodes a two-component response regulator. Acts redundantly with ARR3 in the control of circadian period in a cytokinin-independent manner.	Other	N/A	Other	Other	N/A	Other	Other	Plastid	Other	Other	Other	Nucleus	N/A	N/A	N/A	N/A	N/A						AT2G18790,AT3G21510,AT5G22110	-
AT1G10480	zinc finger protein 5	ZFP5	Q39264	ZINC FINGER PROTEIN 5 (ZFP5)	Encodes a zinc finger protein containing only a single zinc finger that acts downstream of ZFP6 in regulating trichome development by integrating GA and cytokinin signaling.	Plastid	N/A	N/A	N/A	Plastid	Plastid	N/A	Plastid	N/A	N/A	Other	Nucleus	N/A	C	No	N/A	N/A						-	-
AT1G10490	Domain of unknown function (DUF1726) ;Putative ATPase (DUF699)	At1g10490	Q9XIK4		GNAT acetyltransferase (DUF699);(source:Araport11)	Other	N/A	N/A	Other	Other	Other	N/A	Plastid	Other	N/A	Other	Nucleus	N/A	N/A	N/A	N/A	N/A						AT1G06720,AT1G07770,AT1G06380,AT1G07660,AT5G49460,AT2G19385,AT1G15440,AT1G31660,AT1G60780,AT1G63810,AT1G66580,AT1G67190,AT1G67430,AT1G69070,AT1G73180,AT1G74060,AT2G17250,AT2G17360,AT2G18020,AT2G21440,AT2G37270,AT2G37600,AT2G42740,AT2G45330,AT2G47990,AT3G05060,AT3G06530,AT3G09200,AT3G09630,AT3G10530,AT3G11510,AT3G11964,AT3G12860,AT3G13580,AT3G18740,AT3G21540,AT3G24080,AT3G24830,AT3G56510,AT3G56990…	-
AT1G10500	chloroplast-localized ISCA-like protein	At1g10500	B9DF88	CHLOROPLAST-LOCALIZED ISCA-LIKE PROTEIN (ATCPISCA);NFU PROTEINS OR A-TYPE CARRIERS (ATC) (SUFA1);CHLOROPLAST-LOCALIZED ISCA-LIKE PROTEIN (CPISCA)	Involved in chloroplast Fe-S cluster assembly. Located in the chloroplast stroma. Expressed preferentially in green tissues.	Plastid	Plastid	Plastid	Plastid	Plastid	Plastid	Plastid	Other	Plastid	N/A	Chloroplast Transit Peptide	Plastid	plastid	C	No	N/A	N/A						-	-
AT1G10510	RNI-like superfamily protein	emb2004	Q93ZV8	EMBRYO DEFECTIVE 2004 (emb2004)	RNI-like superfamily protein;(source:Araport11)	Plastid	Plastid	Dual	N/A	Plastid	Plastid	Plastid	N/A	N/A	N/A	Chloroplast Transit Peptide	Plastid	plastid	C	No	N/A	N/A						-	-
AT1G10520	DNA polymerase lambda (POLL)	POLL	Q9FNY4	(AtPol{lambda});DNA POLYMERASE {LAMBDA} (Pol{lambda})	Encodes a homolog of the mammalian DNA polymerase lambda that is involved in the repair of UV-B induced DNA damage.	Other	N/A	N/A	N/A	Other	Other	N/A	Other	Other	N/A	Other	N/A	N/A	N/A	N/A	N/A	N/A						AT1G51710,AT1G66800,AT1G16970,AT1G53750,AT1G64520,AT2G20580,AT4G19006,AT4G29040,AT5G09900,AT5G23540,AT5G26680,AT5G43010,AT5G57160,AT5G58290,AT2G29570,AT1G64750	-
AT1G10522	Protein PLASTID REDOX INSENSITIVE 2 chloroplastic	PRIN2	Q9XIK0	PLASTID REDOX INSENSITIVE 2 (PRIN2)	Encodes PRIN2 (plastid redox insensitive 2). PRIN2 mutants are impaired in PEP (plastid-encoded RNA polymerase) activity and high light-dependent plastid redox signalling to the nucleus.	Plastid	Plastid	N/A	N/A	N/A	Plastid	N/A	Other	N/A	N/A	Mitochondrial Transit Peptide	Plastid	plastid	C	No	N/A	N/A						-	-
AT1G10530	At1g10530	At1g10530	Q7XJ59		D-ribose-binding periplasmic protein;(source:Araport11)	Other	N/A	N/A	N/A	N/A	Other	N/A	Other	N/A	N/A	Chloroplast Transit Peptide	Nucleus	N/A	M	N/A	N/A	N/A						-	-
AT1G10540	nucleobase-ascorbate transporter 8	NAT8	Q8VZQ5	NUCLEOBASE-ASCORBATE TRANSPORTER 8 (NAT8); (ATNAT8)	nucleobase-ascorbate transporter 8;(source:Araport11)	Other	N/A	N/A	Other	Other	Other	Other	N/A	N/A	N/A	Other	N/A	N/A	N/A	N/A	N/A	N/A						-	-
AT1G10550	xyloglucan:xyloglucosyl transferase 33	XTH33	Q8LC45	XYLOGLUCAN:XYLOGLUCOSYL TRANSFERASE 33 (XTH33);XYLOGLUCAN:XYLOGLUCOSYL TRANSFERASE 33 (XET)	Encodes a membrane-localized protein that is predicted to function during cell wall modification.Overexpression of XTH33 results in abnormal cell morphology. It's expression is under epigenetic control by ATX1.	Other	N/A	Other	Other	Other	Other	N/A	N/A	Other	N/A	Chloroplast Transit Peptide	Plastid	possibly ER	S	N/A	N/A	N/A						AT1G01910,AT1G65310,AT2G32160	-
AT1G10560	plant U-box 18	PUB18	Q9XIJ5	ARABIDOPSIS THALIANA PLANT U-BOX 18 (ATPUB18);PLANT U-BOX 18 (PUB18)	Encodes a protein containing a UND, a U-box, and an ARM domain. This protein has E3 ubiquitin ligase activity based on in vitro assays.	Other	N/A	N/A	N/A	N/A	Other	N/A	Other	Other	N/A	Mitochondrial Transit Peptide	Nucleus	N/A	N/A	N/A	N/A	N/A						-	-
AT1G10570	Cysteine proteinases superfamily protein	ULP1C	Q8RWN0	UB-LIKE PROTEASE 1C (ULP1C);OVERLY TOLERANT TO SALT 2 (OTS2)	Encodes a deSUMOylating enzyme. In vitro it has both peptidase activity and isopeptidase activity: it can cleave the C-terminal residues from SUMO to activate it for attachment to a target protein and it can also act on the isopeptide bond between SUMO and another protein. sYFP:OTS2 protein accumulates in nuclei in a punctate pattern. Double mutant analysis with ULP1D/OTS1 indicates that these ge…	Other	N/A	Other	N/A	N/A	Other	N/A	Other	N/A	N/A	Other	N/A	N/A	N/A	N/A	N/A	N/A						-	-
AT1G10580	Transducin/WD40 repeat-like superfamily protein	At1g10580	A4FVN8		Transducin/WD40 repeat-like superfamily protein;(source:Araport11)	Other	N/A	N/A	N/A	Other	Other	N/A	Plastid	N/A	N/A	Other	Nucleus	N/A	N/A	N/A	N/A	N/A						AT1G03140,AT1G09770,AT1G10580,AT1G04510,AT1G04820,AT5G13010,AT1G17070,AT1G17130,AT1G65660,AT1G80070,AT2G31970,AT2G33340,AT4G34100,AT5G22840,AT5G41770,AT1G13440,AT1G20960,AT1G22170,AT1G55460,AT1G74310,AT1G80930,AT2G17280,AT2G24490,AT2G27970,AT2G41840,AT3G12530,AT3G12780,AT3G13920,AT3G22830,AT3G23990,AT3G26560,AT4G14960,AT4G15900,AT4G16710,AT4G17910,AT5G14850,AT5G28740,AT5G44200,AT5G53480,AT3G13210…	-
AT1G10585	basic helix-loop-helix (bHLH) DNA-binding superfamily protein	BHLH167	F4I4E1		basic helix-loop-helix (bHLH) DNA-binding superfamily protein;(source:Araport11)	Other	N/A	N/A	N/A	Other	Other	N/A	Other	N/A	N/A	Other	N/A	N/A	N/A	N/A	N/A	N/A						-	-
AT1G10586	basic helix-loop-helix (bHLH) DNA-binding superfamily protein	BHLH168	Q9XIJ1		basic helix-loop-helix (bHLH) DNA-binding superfamily protein;(source:Araport11)	Unknown	N/A	N/A	N/A	N/A	Other	N/A	N/A	N/A	N/A	Other	N/A	N/A	N/A	N/A	N/A	N/A						-	-
AT1G10588	Gibberellin-regulated family protein	At1g10588	Q1G2Y4		Encodes a Gibberellin-regulated GASA/GAST/Snakin family protein	Unknown	N/A	N/A	N/A	N/A	Other	N/A	N/A	N/A	N/A	Signal Peptide	N/A	ER	S	N/A	N/A	N/A						-	-
AT1G10590	Nucleic acid-binding OB-fold-like protein	At1g10590	Q9XIJ0		Nucleic acid-binding, OB-fold-like protein;(source:Araport11)	Other	N/A	Other	N/A	Other	Dual	Other	Other	N/A	N/A	Mitochondrial Transit Peptide	N/A	N/A	N/A	N/A	N/A	N/A						-	-
AT1G10600	associated molecule with the SH3 domain of STAM 2	AXX17_At1g10730	A0A178W3T5	ASSOCIATED MOLECULE WITH THE SH3 DOMAIN OF STAM 2 (AMSH2)	associated molecule with the SH3 domain of STAM 2;(source:Araport11)	Other	N/A	N/A	N/A	Other	Mitochondria	N/A	Other	N/A	N/A	Chloroplast Transit Peptide	Plastid	possibly plastid	C	N/A	N/A	N/A						AT1G43080,AT1G75170,AT1G77210,AT2G30390,AT2G34480,AT2G40290,AT2G44350,AT3G30842,AT4G01320,AT4G33090,AT4G35020,AT5G12140,AT5G44830,AT5G47630,AT5G59440,AT1G73230,AT2G46070,AT3G23940,AT3G26690,AT4G15370,AT4G36590,AT5G13010,AT5G37830	-
AT1G10610	basic helix-loop-helix (bHLH) DNA-binding superfamily protein	BHLH90	Q0WNR2		basic helix-loop-helix (bHLH) DNA-binding superfamily protein;(source:Araport11)	Other	N/A	N/A	Other	N/A	Other	N/A	Plastid	Other	N/A	Other	Nucleus	N/A	N/A	N/A	N/A	N/A						-	-
AT1G10620	Protein kinase superfamily protein	AXX17_At1g10750	A0A178W8M0	PROLINE-RICH EXTENSIN-LIKE RECEPTOR KINASE 11 (AtPERK11);PROLINE-RICH EXTENSIN-LIKE RECEPTOR KINASE 11 (PERK11)	Encodes a member of the proline-rich extensin-like receptor kinase (PERK) family. This family consists of 15 predicted receptor kinases (PMID: 15653807).	Other	N/A	N/A	N/A	N/A	Other	N/A	N/A	Other	N/A	Mitochondrial Transit Peptide	Nucleus	N/A	N/A	N/A	N/A	N/A						-	-
AT1G10630	ADP-ribosylation factor A1F	ARFA1F	Q6ID97	ADP-RIBOSYLATION FACTOR A1F (ARFA1F);ADP-RIBOSYLATION FACTOR A1F (ATARFA1F)	A member of ARF GTPase family. A thaliana has 21 members of this family, known to be essential for vesicle coating and uncoating and functions in GTP-binding. Gene encoding ADP-ribosylation factor and similar to other ARFs and ARF-like proteins. The gene is shown to play a role in cell division, cell expansion and cellulose production using antisense construct.	Plastid	N/A	Other	N/A	Plastid	Other	Other	Plastid	Other	N/A	Mitochondrial Transit Peptide	Mitochondria	mitochondrial	M	No	N/A	N/A						AT1G01910,AT1G10130,AT1G06100,AT3G07140,AT1G60620,AT1G21380,AT2G35210,AT1G52360,AT5G10480,AT2G45200,AT1G24320,AT1G13210,AT3G13224,AT3G54230,AT5G25800	-
AT1G10640	Pectin lyase-like superfamily protein	At1g10640	F4I5U6		Pectin lyase-like superfamily protein;(source:Araport11)	Other	N/A	N/A	N/A	Other	Other	N/A	Other	N/A	N/A	Signal Peptide	Mitochondria	ER	M	N/A	N/A	N/A						-	-
AT1G10650	SBP (S-ribonuclease binding protein) family protein	At1g10650	Q84JF9		SBP (S-ribonuclease binding protein) family protein;(source:Araport11)	Other	N/A	N/A	N/A	N/A	Other	N/A	Other	Other	N/A	Chloroplast Transit Peptide	Nucleus	N/A	N/A	N/A	N/A	N/A						AT5G37910,AT1G18070	-
AT1G10657	Plant protein 1589 of unknown function	At1g10657	Q0WR17		transmembrane protein;(source:Araport11)	Unknown	N/A	N/A	N/A	N/A	Other	N/A	N/A	N/A	N/A	Chloroplast Transit Peptide	N/A	N/A	N/A	N/A	N/A	N/A						-	-
AT1G10660	AT1G10660 protein	At1g10660	Q8H101		transmembrane protein;(source:Araport11)	Unknown	N/A	N/A	N/A	N/A	Other	N/A	N/A	N/A	N/A	Signal Peptide	Nucleus	ER	S	N/A	N/A	N/A						-	-
AT1G10670	ATP-citrate lyase A-1	ACLA-1	F4I5V8	ATP-CITRATE LYASE A-1 (ACLA-1)	One of the three genes encoding subunit A of the trimeric protein ATP Citrate Lyase. Antisense ACLA-1 plants cause a reduction in cytosolic acetyl-CoA metabolism and have upregulation of stress-related genes and down-regulation of primary metabolism and growth genes, suggesting the mutation restricts normal growth and developmental processes and puts the plant into a state of stress.	Other	Other	Other	N/A	Other	Other	N/A	Other	Other	N/A	Other	N/A	N/A	N/A	N/A	N/A	N/A						-	-
AT1G10680	P-glycoprotein 10	ABCB10	Q9SGY1	ATP-BINDING CASSETTE B10 (ABCB10);P-GLYCOPROTEIN 10 (PGP10)	P-glycoprotein 10;(source:Araport11)	Mitochondria	N/A	Mitochondria	Other	Mitochondria	Other	N/A	N/A	N/A	Other	Other	Nucleus	N/A	N/A	No	N/A	N/A						-	-
AT1G10690	Cyclin-dependent protein kinase inhibitor SMR8	SMR8	Q9SAD3	(SMR8)	cyclin-dependent kinase inhibitor;(source:Araport11)	Other	N/A	N/A	N/A	N/A	Other	N/A	Other	N/A	N/A	Other	Nucleus	N/A	N/A	N/A	N/A	N/A						AT3G48750	-
AT1G10700	phosphoribosyl pyrophosphate (PRPP) synthase 3	PRS3	Q93Z66	PHOSPHORIBOSYL PYROPHOSPHATE (PRPP) SYNTHASE 3 (PRS3)	Encodes a P-independent phosphoribosyl pyrophosphate (PRPP) synthase.	Plastid	N/A	N/A	N/A	Other	Plastid	N/A	Plastid	Other	N/A	Chloroplast Transit Peptide	Plastid	plastid	C	No	N/A	N/A						-	-
AT1G10710	poor homologous synapsis 1	PHS1	Q45GQ7	POOR HOMOLOGOUS SYNAPSIS 1 (PHS1)	Computational predictions suggested the presence of a small cysteine-rich protein beginning in intron 9 (Silverstein 2007), but subsequent analysis revealed that this region contains a tenth exon for the At1g10710 gene. PHS1 regulates recombination and pairing of homologous chromosomes during meiotic prophase by controlling transport of RAD50 from cytoplasm to the nucleus.	Other	N/A	N/A	N/A	N/A	Other	N/A	Other	N/A	N/A	Other	Mitochondria	N/A	N/A	N/A	N/A	N/A						-	-
AT1G10715	EMBRYO SURROUNDING FACTOR 1-like protein 2	ESFL2	P0DKH1		EMBRYO SURROUNDING FACTOR-like protein;(source:Araport11)	Unknown	N/A	N/A	N/A	N/A	N/A	N/A	N/A	N/A	N/A	Signal Peptide	N/A	ER	S	N/A	N/A	N/A						-	-
AT1G10717	EMBRYO SURROUNDING FACTOR 1.3	ESF1.3	A8MQA5	EMBRYO SURROUNDING FACTORS 1.3 (ESF1.3)	Encodes a Maternally expressed gene (MEG) family protein	Unknown	N/A	N/A	N/A	N/A	Other	N/A	N/A	N/A	N/A	Signal Peptide	N/A	ER	S	N/A	N/A	N/A						-	-
AT1G10720	BSD domain-containing protein	At1g10720	Q9SAD0		BSD domain-containing protein;(source:Araport11)	Other	N/A	N/A	N/A	N/A	Other	N/A	Plastid	Other	N/A	Other	N/A	N/A	N/A	N/A	N/A	N/A						-	-
AT1G10730	Clathrin adaptor complexes medium subunit family protein	AP1M1	Q9SAC9	ADAPTOR PROTEIN-1 MU-ADAPTIN 1 (AP1M1)	Clathrin adaptor complexes medium subunit family protein;(source:Araport11)	Other	N/A	N/A	N/A	N/A	Other	N/A	Other	Other	Other	Other	N/A	ER	M	N/A	N/A	N/A						AT1G10490,AT1G10300,AT1G06380,AT1G10730,AT2G32850,AT1G60780,AT1G60070,AT4G11380,AT2G17380,AT1G23900,AT4G38600,AT2G20580,AT3G55620,AT5G55810,AT1G22760,AT2G21440,AT5G22100,AT4G18900,AT5G08420,AT3G24080,AT1G52930,AT4G02930,AT5G50850,AT5G04430,AT1G43170,AT1G13160,AT4G23460,AT1G71820,AT3G08530	-
AT1G10740	alpha/beta-Hydrolases superfamily protein	At1g10740	Q9SAC8		alpha/beta-Hydrolases superfamily protein;(source:Araport11)	Other	N/A	N/A	N/A	N/A	Other	N/A	N/A	Other	N/A	Signal Peptide	N/A	ER	S	N/A	N/A	N/A						-	-
AT1G10745	Maternally expressed gene (MEG) family protein	ESF1.2	A8MQX3	EMBRYO SURROUNDING FACTORS 1.2 (ESF1.2)	Encodes a Maternally expressed gene (MEG) family protein	Unknown	N/A	N/A	N/A	N/A	Other	N/A	N/A	N/A	N/A	Signal Peptide	N/A	ER	S	N/A	N/A	N/A						-	-
AT1G10747	Maternally expressed gene (MEG) family protein	ESF1.1	A8MSA6	EMBRYO SURROUNDING FACTORS 1.1 (ESF1.1)	Encodes a Maternally expressed gene (MEG) family protein	Unknown	N/A	N/A	N/A	N/A	Other	N/A	N/A	N/A	N/A	Signal Peptide	Plastid	ER	S	N/A	N/A	N/A						-	-
AT1G10750	Protein of Unknown Function (DUF239)	At1g10750	Q84JS7		carboxyl-terminal peptidase, putative (DUF239);(source:Araport11)	Unknown	N/A	N/A	N/A	N/A	Other	N/A	N/A	N/A	N/A	Other	Mitochondria	possibly mitochondrial	M	N/A	N/A	N/A						-	-
AT1G10760	Pyruvate phosphate dikinase PEP/pyruvate binding domain	GWD1	Q9SAC6	STARCH EXCESS 1 (SEX1); (SOP1); (GWD); (GWD1); (SOP)	Encodes an &#945;-glucan, water dikinase required for starch degradation. Involved in cold-induced freezing tolerance. Mutations that eliminate the GWD protein or affect the dikinase domain of the enzyme dramatically reduce both the amount of phosphate in the amylopectin and the rate of starch degradation. Mature leaves of these mutants accumulate amounts of starch up to seven times greater than …	Dual	Plastid	Dual	Plastid	Dual	Plastid	Dual	Plastid	Plastid	Mitochondria	Other	Plastid	N/A	C	No	N/A	N/A						-	-
AT1G10770	Plant invertase/pectin methylesterase inhibitor superfamily protein	At1g10770	Q9SAC5		Encodes a putative pectin methylesterase/invertase inhibitor. Anti-sense reduction of this gene's transcript results in pollen tube growth retardation and then partial male sterility and reduced seed set.	Other	N/A	N/A	N/A	N/A	Other	N/A	N/A	Other	N/A	Signal Peptide	Mitochondria	N/A	S	N/A	N/A	N/A						-	-
AT1G10780	F-box/RNI-like superfamily protein				F-box/RNI-like superfamily protein;(source:Araport11)	Other	N/A	N/A	N/A	N/A	Other	N/A	Other	N/A	N/A	Other	N/A	N/A	N/A	N/A	N/A	N/A						-	-
AT1G10790	F20B24.21	At1g10790	Q9S701		hydroxyproline-rich glycoprotein family protein;(source:Araport11)	Unknown	N/A	N/A	N/A	N/A	Other	N/A	N/A	N/A	N/A	Other	N/A	N/A	N/A	N/A	N/A	N/A						-	-
AT1G10800	F20B24.22	At1g10800	Q9SGX2		voltage-gated hydrogen channel-like protein;(source:Araport11)	Other	N/A	N/A	N/A	N/A	Other	N/A	Other	N/A	N/A	Mitochondrial Transit Peptide	N/A	N/A	S	N/A	N/A	N/A						-	-
AT1G10810	NAD(P)-linked oxidoreductase superfamily protein	At1g10810	Q9C5B9		NAD(P)-linked oxidoreductase superfamily protein;(source:Araport11)	Other	N/A	N/A	N/A	N/A	Other	N/A	Other	N/A	N/A	Other	N/A	N/A	N/A	N/A	N/A	N/A						AT1G10810,AT1G09460,AT1G71530,AT1G73690,AT3G47300,AT1G13640,AT4G29390,AT5G38110	-
AT1G10820	Protein of unknown function (DUF3755)				hypothetical protein (DUF3755);(source:Araport11)	Other	N/A	N/A	N/A	N/A	Other	N/A	Other	N/A	N/A	Other	Nucleus	N/A	N/A	N/A	N/A	N/A						-	-
AT1G10830	15-cis-zeta-carotene isomerase	Z-ISO	Q9SAC0	(Z-ISO1.1);15-CIS-ZETA-CAROTENE ISOMERASE (Z-ISO)	Encodes a functional 15-cis-zeta-carotene isomerase (Z-ISO).	Plastid	Plastid	Plastid	N/A	Plastid	Plastid	Plastid	N/A	N/A	N/A	Chloroplast Transit Peptide	Plastid	ER	C	No	N/A	N/A						-	-
AT1G10840	translation initiation factor 3 subunit H1	TIF3H1	Q9C5Z2	TRANSLATION INITIATION FACTOR 3 SUBUNIT H1 (TIF3H1)	Encodes eukaryotic initiation factor 3H1 subunit (TIF3H1).	Other	N/A	N/A	Other	Other	Other	N/A	Other	N/A	N/A	Other	N/A	N/A	N/A	N/A	N/A	N/A						AT1G72730,AT3G13920,AT4G11420,AT5G06000,AT5G54940,AT3G02200,AT3G57290,AT4G33250	-
AT1G10850	Leucine-rich repeat protein kinase family protein	At1g10850	Q940B9		Leucine-rich repeat protein kinase family protein;(source:Araport11)	Other	N/A	N/A	N/A	Other	Other	N/A	N/A	N/A	N/A	Signal Peptide	Nucleus	ER	S	N/A	N/A	N/A						-	-
AT1G10865	Cytochrome C oxidase assembly factor	At1g10865	Q8GWM1		cytochrome C oxidase assembly factor;(source:Araport11)	Unknown	N/A	N/A	N/A	N/A	Other	N/A	N/A	Mitochondria	N/A	Other	N/A	N/A	N/A	N/A	N/A	N/A						-	-
AT1G10870	ARF-GAP domain 4			ARF-GAP DOMAIN 4 (AGD4)	A member of ARF GAP domain (AGD), A thaliana has 15 members, grouped into four classes. AGD4 belongs to the Class 1, together with AGD1, AGD2, and AGD3.	Unknown	N/A	N/A	N/A	N/A	Other	N/A	Plastid	N/A	N/A	Other	Nucleus	N/A	N/A	N/A	N/A	N/A						AT2G34770,AT2G35210,AT1G17745	-
AT1G10875	Core-2/I-branching beta-1 6-N-acetylglucosaminyltransferase family protein	At1g10875	A0A1P8AME6		core-2/I-branching beta-1,6-N-acetylglucosaminyltransferase family protein;(source:Araport11)	Unknown	N/A	N/A	N/A	N/A	N/A	N/A	N/A	N/A	N/A	Other	Nucleus	N/A	N/A	N/A	N/A	N/A						-	-
AT1G10880	Core-2/I-branching beta-1 6-N-acetylglucosaminyltransferase family protein	At1g10880	Q0WR07		Putative role in response to salt stress. Mutants grow larger than the wild type under salt stress condition (Ann Stapleton and Ashley Green, 2009, personal communication).	Unknown	N/A	N/A	N/A	N/A	Other	N/A	N/A	Plastid	N/A	Other	Mitochondria	mitochondrial	N/A	N/A	N/A	N/A						-	-
AT1G10890	unknown protein				arginine/glutamate-rich 1 protein;(source:Araport11)	Unknown	N/A	N/A	N/A	N/A	Plastid	N/A	Other	N/A	N/A	Mitochondrial Transit Peptide	Nucleus	possibly plastid	C	N/A	N/A	N/A						-	-
AT1G10900	Phosphatidylinositol-4-phosphate 5-kinase family protein	PIP5K7	Q9SUI2		Phosphatidylinositol-4-phosphate 5-kinase family protein;(source:Araport11)	Other	N/A	Other	N/A	Other	Other	Other	Other	N/A	N/A	Other	N/A	N/A	N/A	N/A	N/A	N/A						AT1G08780,AT3G57990,AT1G49340,AT1G50030,AT4G26070,AT1G66410,AT2G44510,AT3G05630,AT3G16785,AT4G25630,AT1G51310,AT1G70980,AT1G71790,AT3G05520,AT5G49510,AT3G22480,AT1G14480,AT4G30510,AT5G52640,AT1G12270,AT3G44110	-
AT1G10910	Pentatricopeptide repeat (PPR) superfamily protein	At1g10910	Q0WVV0	PENTRATRICOPEPTIDE REPEAT PROTEIN PIGMENT-DEFECTIVE MUTANT2 (PDM2);EMBRYO DEFECTIVE 3103 (EMB3103)	Pentatricopeptide repeat (PPR) superfamily protein;(source:Araport11)	Plastid	Plastid	N/A	Plastid	N/A	Plastid	N/A	Other	Mitochondria	N/A	Mitochondrial Transit Peptide	Plastid	plastid	C	Plastid	PPR		NA	NA	NA	NA	NA	-	-
AT1G10920	NB-ARC domain-containing disease resistance protein	LOV1	O04093	LOCUS ORCHESTRATING VICTORIN EFFECTS1 (LOV1)	Encodes LOV1, a disease susceptibility gene that, paradoxically, is a member of the NBS-LRR resistance gene family. Conditions susceptibility to the fungus Cochliobolus victoriae and victorin-dependent induction of defense-associated proteins. Saturation mutagenesis identified 59 lov mutations that all display reduced susceptibility to vitorin. Mutations in known defense response pathways do not …	Other	N/A	N/A	N/A	N/A	Other	N/A	Other	Other	N/A	Other	Nucleus	N/A	N/A	N/A	N/A	N/A						-	-
AT1G10930	DNA helicase (RECQl4A)	RECQL4A	Q8L840	(ATSGS1); (ATRECQ4A); (RECQ4A)	DNA helicase involved in the maintenance of genome stability by modulation of the DNA damage response and suppression of homologous recombination.	Other	N/A	N/A	Other	N/A	Other	N/A	Other	Other	N/A	Mitochondrial Transit Peptide	Nucleus	N/A	N/A	N/A	N/A	N/A						AT1G07745,AT1G04730,AT1G07370,AT1G01040,AT1G05120,AT1G08840,AT1G08830,AT1G16970,AT2G14120,AT3G19210,AT4G31210,AT2G33450,AT4G11060,ATCG00330,AT2G31970,AT3G18524,AT4G02070,AT4G09140,AT4G14970,AT5G20850,AT5G45400,AT5G54260,AT5G63920,AT5G64520,AT4G27230,AT5G22010,AT5G26680,AT5G27680,AT1G12520,AT1G18090,AT1G24290,AT1G32130,AT1G55915,AT1G66740,AT1G67190,AT2G35630,AT2G37560,AT2G42120,AT2G44580,AT3G02820…	-
AT1G10940	Protein kinase superfamily protein	SNRK2.4	F4I7B6	ARABIDOPSIS SERINE/THREONINE KINASE 1 (ASK1); (SRK2A);SNF1-RELATED PROTEIN KINASE 2.4 (SNRK2.4);SUCROSE NONFERMENTING 1-RELATED PROTEIN KINASE 2-4 (SNRK2-4)	Encodes a plant protein kinase similar to the calcium/calmodulin-dependent protein kinase subfamily and the SNF1 kinase subfamily (SnRK2) whose activity is activated by ionic (salt) and non-ionic (mannitol) osmotic stress. Kinase activity of its homolog in tobacco is induced by hyperosmotic condition within 1 minute.	Other	N/A	Other	N/A	Other	Other	N/A	Other	Other	Other	Other	N/A	N/A	N/A	N/A	N/A	N/A						AT1G02730,AT1G06790,AT1G10350,AT1G10940,AT1G68050,AT2G25490,AT2G39940,AT3G61590,AT3G62980,AT4G02570,AT5G25350,AT5G49610,AT5G57360,AT1G27340,AT1G30950,AT2G18915,AT4G02440,AT5G57900,AT1G30810,AT1G31190,AT2G20410,AT2G31060,AT3G05760,AT3G13080,AT3G53880,AT3G54630,AT4G04720,AT4G08690,AT4G22120,AT5G10350,AT5G45380,AT1G14010,AT2G29940,AT2G35390,AT5G06150,AT5G59960	-
AT1G10950	transmembrane nine 1	TMN1	Q940G0	TRANSMEMBRANE NINE 1 (TMN1);ENDOMEMBRANE PROTEIN 12 (EMP12); (AtTMN1)	Encodes an Arabidopsis Transmembrane nine (TMN) protein. Transmembrane nine (TM9) proteins are localized in the secretory pathway of eukaryotic cells and are involved in cell adhesion and phagocytosis.	Other	N/A	Other	N/A	Mitochondria	Other	N/A	N/A	Other	N/A	Signal Peptide	Nucleus	ER	S	N/A	N/A	N/A						AT1G79975	-
AT1G10960	ferredoxin 1	FD1	O04090	FERREDOXIN 1 (FD1);FERREDOXIN 1 (ATFD1)	ferredoxin 1;(source:Araport11)	Plastid	Plastid	Plastid	Plastid	Plastid	Plastid	N/A	Plastid	Plastid	N/A	Chloroplast Transit Peptide	Plastid	plastid	C	No	N/A	N/A						AT5G42980	AT5G42980
AT1G10970	zinc transporter 4 precursor	ZIP4	O04089	(ATZIP4);ZINC TRANSPORTER 4 PRECURSOR (ZIP4)	A member of Zrt- and Irt-related protein (ZIP) family. transcript is induced in response to zinc deficiency in the root and shoot. Expression is regulated by copper, but response to copper deficiency is detected only after three weeks of deficiency.	Plastid	N/A	N/A	Plastid	N/A	Other	N/A	N/A	Plastid	N/A	Other	N/A	N/A	N/A	No	N/A	N/A						-	-
AT1G10980	Lung seven transmembrane receptor family protein	At1g10980	O04088		Lung seven transmembrane receptor family protein;(source:Araport11)	Other	N/A	Other	N/A	N/A	Other	N/A	N/A	N/A	N/A	Signal Peptide	Nucleus	ER	S	N/A	N/A	N/A						AT1G09810,AT1G05180,AT1G19730,AT1G29630,AT1G52500,AT1G55060,AT1G68530,AT1G80050,AT2G48100,AT3G48170,AT3G54840,AT3G55400,AT3G59540,AT4G10130,AT4G14350,AT4G27130,AT4G29580,AT4G34370,AT4G36640,AT5G01770,AT5G09590,AT5G16170,ATCG00905,AT1G27320,AT1G66590,AT3G22890,AT3G50780,AT4G13430,AT5G02730,AT3G07140,AT1G15080	-
AT1G10990	unknown protein				transmembrane protein;(source:Araport11)	Unknown	N/A	N/A	N/A	N/A	Other	N/A	N/A	N/A	N/A	Other	N/A	N/A	N/A	N/A	N/A	N/A						-	-
AT1G11000	Seven transmembrane MLO family protein	MLO4	O23693	MILDEW RESISTANCE LOCUS O 4 (ATMLO4);MILDEW RESISTANCE LOCUS O 4 (MLO4)	A member of a large family of seven-transmembrane domain proteins specific to plants, homologs of the barley mildew resistance locus o (MLO) protein. The Arabidopsis genome contains 15 genes encoding MLO proteins, with localization in plasma membrane. Phylogenetic analysis revealed four clades of closely-related AtMLO genes. ATMLO4 belongs to the clade I, with AtMLO11 and AtMLO14. The gene is exp…	Other	N/A	N/A	Other	Other	Other	N/A	N/A	Other	Other	Other	Nucleus	N/A	N/A	N/A	N/A	N/A						-	-
AT1G11020	RING/FYVE/PHD zinc finger superfamily protein	At1g11020	Q8GYT4		RING/FYVE/PHD zinc finger superfamily protein;(source:Araport11)	Unknown	N/A	N/A	N/A	N/A	Other	N/A	N/A	N/A	N/A	Other	N/A	N/A	N/A	N/A	N/A	N/A						-	-
AT1G11040	HSP40/DnaJ peptide-binding protein	At1g11040	O04087		HSP40/DnaJ peptide-binding protein;(source:Araport11)	Other	N/A	N/A	N/A	Other	Other	N/A	Other	Other	N/A	Chloroplast Transit Peptide	Plastid	N/A	N/A	N/A	N/A	N/A						-	-
[truncated: 26,362 more rows]
